# Supplementary material for: Causal Effect of Immunocytes, Plasma Metabolites, and Hepatocellular Carcinoma: A Bidirectional Two-Sample Mendelian Randomization Study and Mediation Analysis in East Asian Populations
Source: Genes (Basel). 2024 Sep 9;15(9):1183. doi: 10.3390/genes15091183 (PMC11431556; doi:10.3390/genes15091183)
Supplement: Supplementary file 1 [file genes-15-01183-s001.zip]

Archive with 4 entries (4 files):
- Supplementary Figure S1.pdf
- Supplementary Figure S2.pdf
- Supplementary Figure S3.pdf
- Supplementary Table.xlsx
