# Supplementary material for: Causal Effect of Immunocytes, Plasma Metabolites, and Hepatocellular Carcinoma: A Bidirectional Two-Sample Mendelian Randomization Study and Mediation Analysis in East Asian Populations
Source: Genes (Basel). 2024 Sep 9;15(9):1183. doi: 10.3390/genes15091183 (PMC11431556; doi:10.3390/genes15091183)
Supplement: Supplementary file 1 [file genes-15-01183-s001.zip › Supplementary Table.xlsx]

## Sheet: Table S1
Supplementary file Table S1. Information about five methods of Mendelian randomization (Immune cells and HCC)
id.exposure	id.outcome	outcome	exposure	method	nsnp	b	se	pval	lo_ci	up_ci	or	or_lci95	or_uci95	fdr
ebi-a-GCST90001401	iWsTxi	HCC	IgD- CD27- AC	MR Egger	11	0.128052	0.0904678	0.190598	-0.0492651	0.305369	1.13661	0.951929	1.35713
ebi-a-GCST90001401	iWsTxi	HCC	IgD- CD27- AC	Weighted median	11	0.12397	0.0798714	0.120634	-0.0325782	0.280518	1.13198	0.967947	1.32381
ebi-a-GCST90001401	iWsTxi	HCC	IgD- CD27- AC	Inverse variance weighted	11	0.124758	0.0545814	0.0222706	0.0177783	0.231737	1.13287	1.01794	1.26079	0.0497
ebi-a-GCST90001401	iWsTxi	HCC	IgD- CD27- AC	Simple mode	11	0.173593	0.120783	0.181195	-0.063141	0.410327	1.18957	0.938811	1.50731
ebi-a-GCST90001401	iWsTxi	HCC	IgD- CD27- AC	Weighted mode	11	0.131652	0.0707868	0.0925398	-0.00709025	0.270394	1.14071	0.992935	1.31048
ebi-a-GCST90001498	kHVtsf	HCC	Activated & resting Treg AC	MR Egger	10	-0.0512677	0.110952	0.656338	-0.268734	0.166199	0.950024	0.764346	1.18081
ebi-a-GCST90001498	kHVtsf	HCC	Activated & resting Treg AC	Weighted median	10	-0.130487	0.0785172	0.0965356	-0.28438	0.023407	0.877668	0.75248	1.02368
ebi-a-GCST90001498	kHVtsf	HCC	Activated & resting Treg AC	Inverse variance weighted	10	-0.199669	0.0600579	0.000885433	-0.317382	-0.0819554	0.819002	0.728052	0.921313	0.0089
ebi-a-GCST90001498	kHVtsf	HCC	Activated & resting Treg AC	Simple mode	10	-0.119588	0.119777	0.344163	-0.354351	0.115176	0.887286	0.701628	1.12207
ebi-a-GCST90001498	kHVtsf	HCC	Activated & resting Treg AC	Weighted mode	10	-0.127735	0.0796324	0.143164	-0.283815	0.0283443	0.880086	0.752906	1.02875
ebi-a-GCST90001504	enrWoC	HCC	CD25hi AC	MR Egger	6	-0.0357679	0.0250701	0.226822	-0.0849053	0.0133695	0.964864	0.918599	1.01346
ebi-a-GCST90001504	enrWoC	HCC	CD25hi AC	Weighted median	6	-0.0390251	0.022185	0.0785637	-0.0825077	0.00445737	0.961727	0.920804	1.00447
ebi-a-GCST90001504	enrWoC	HCC	CD25hi AC	Inverse variance weighted	6	-0.0384666	0.0192754	0.0459748	-0.0762465	-0.000686689	0.962264	0.926588	0.999314	0.065
ebi-a-GCST90001504	enrWoC	HCC	CD25hi AC	Simple mode	6	-0.0865437	0.0664032	0.249255	-0.216694	0.0436067	0.917095	0.805176	1.04457
ebi-a-GCST90001504	enrWoC	HCC	CD25hi AC	Weighted mode	6	-0.0383075	0.0205961	0.12198	-0.0786758	0.00206078	0.962417	0.92434	1.00206
ebi-a-GCST90001540	tQInFu	HCC	Naive CD4+ AC	MR Egger	11	-0.126024	0.263336	0.643658	-0.642163	0.390115	0.881594	0.526153	1.47715
ebi-a-GCST90001540	tQInFu	HCC	Naive CD4+ AC	Weighted median	11	-0.32766	0.105315	0.00186307	-0.534078	-0.121242	0.720608	0.58621	0.885819
ebi-a-GCST90001540	tQInFu	HCC	Naive CD4+ AC	Inverse variance weighted	11	-0.235648	0.0866001	0.00650648	-0.405384	-0.0659114	0.790059	0.666721	0.936214	0.0244
ebi-a-GCST90001540	tQInFu	HCC	Naive CD4+ AC	Simple mode	11	-0.427416	0.205388	0.0640885	-0.829977	-0.0248551	0.652192	0.436059	0.975451
ebi-a-GCST90001540	tQInFu	HCC	Naive CD4+ AC	Weighted mode	11	-0.43564	0.161307	0.0222868	-0.751802	-0.119479	0.64685	0.471516	0.887383
ebi-a-GCST90001575	d1kmSf	HCC	Naive CD4+ %T cell	MR Egger	12	-0.529073	0.499083	0.314036	-1.50728	0.44913	0.589151	0.221513	1.56695
ebi-a-GCST90001575	d1kmSf	HCC	Naive CD4+ %T cell	Weighted median	12	-0.367048	0.11951	0.00213147	-0.601287	-0.132808	0.692776	0.548106	0.875633
ebi-a-GCST90001575	d1kmSf	HCC	Naive CD4+ %T cell	Inverse variance weighted	12	-0.297701	0.0839067	0.000388171	-0.462158	-0.133244	0.742524	0.629923	0.875252	0.0089
ebi-a-GCST90001575	d1kmSf	HCC	Naive CD4+ %T cell	Simple mode	12	-0.410938	0.208935	0.0749371	-0.82045	-0.00142552	0.663028	0.440233	0.998575
ebi-a-GCST90001575	d1kmSf	HCC	Naive CD4+ %T cell	Weighted mode	12	-0.425907	0.199335	0.0559304	-0.816603	-0.0352114	0.653177	0.44193	0.965401
ebi-a-GCST90001639	JJDLz1	HCC	CD3- lymphocyte AC	MR Egger	7	1.15879	0.493064	0.0655447	0.192389	2.1252	3.18609	1.21214	8.37457
ebi-a-GCST90001639	JJDLz1	HCC	CD3- lymphocyte AC	Weighted median	7	0.388652	0.142316	0.00631614	0.109712	0.667591	1.47499	1.11596	1.94954
ebi-a-GCST90001639	JJDLz1	HCC	CD3- lymphocyte AC	Inverse variance weighted	7	0.298688	0.119067	0.0121223	0.0653159	0.532059	1.34809	1.0675	1.70243	0.0404
ebi-a-GCST90001639	JJDLz1	HCC	CD3- lymphocyte AC	Simple mode	7	0.47794	0.21567	0.0685679	0.0552265	0.900653	1.61275	1.05678	2.46121
ebi-a-GCST90001639	JJDLz1	HCC	CD3- lymphocyte AC	Weighted mode	7	0.402531	0.190662	0.0792386	0.0288328	0.776229	1.49561	1.02925	2.17326
ebi-a-GCST90001641	HG3TuB	HCC	CD3- lymphocyte %leukocyte	MR Egger	8	0.0683033	0.19229	0.734585	-0.308585	0.445192	1.07069	0.734486	1.56079
ebi-a-GCST90001641	HG3TuB	HCC	CD3- lymphocyte %leukocyte	Weighted median	8	0.100166	0.107104	0.349676	-0.109759	0.31009	1.10535	0.89605	1.36355
ebi-a-GCST90001641	HG3TuB	HCC	CD3- lymphocyte %leukocyte	Inverse variance weighted	8	0.182088	0.0767162	0.0176188	0.0317247	0.332452	1.19972	1.03223	1.39438	0.044
ebi-a-GCST90001641	HG3TuB	HCC	CD3- lymphocyte %leukocyte	Simple mode	8	0.3002	0.165854	0.11321	-0.0248728	0.625274	1.35013	0.975434	1.86876
ebi-a-GCST90001641	HG3TuB	HCC	CD3- lymphocyte %leukocyte	Weighted mode	8	0.110629	0.115419	0.369736	-0.115592	0.33685	1.11698	0.890839	1.40053
ebi-a-GCST90001651	Ww2Xbb	HCC	Granulocyte AC	MR Egger	12	-0.0693764	0.178903	0.7063	-0.420027	0.281274	0.932975	0.657029	1.32482
ebi-a-GCST90001651	Ww2Xbb	HCC	Granulocyte AC	Weighted median	12	-0.0792993	0.0946006	0.401888	-0.264716	0.106118	0.923763	0.767424	1.11195
ebi-a-GCST90001651	Ww2Xbb	HCC	Granulocyte AC	Inverse variance weighted	12	-0.155785	0.0720656	0.0306407	-0.297033	-0.0145362	0.855743	0.743019	0.985569	0.0575
ebi-a-GCST90001651	Ww2Xbb	HCC	Granulocyte AC	Simple mode	12	-0.342284	0.166996	0.0650137	-0.669595	-0.0149728	0.710146	0.511916	0.985139
ebi-a-GCST90001651	Ww2Xbb	HCC	Granulocyte AC	Weighted mode	12	-0.0542286	0.0989117	0.59447	-0.248096	0.139638	0.947216	0.780285	1.14986
ebi-a-GCST90001677	n072NP	HCC	CD28- CD25++ CD8br %CD8br	MR Egger	11	0.00336835	0.29556	0.991156	-0.57593	0.582666	1.00337	0.562182	1.79081
ebi-a-GCST90001677	n072NP	HCC	CD28- CD25++ CD8br %CD8br	Weighted median	11	0.1025	0.126528	0.417882	-0.145494	0.350494	1.10794	0.864595	1.41977
ebi-a-GCST90001677	n072NP	HCC	CD28- CD25++ CD8br %CD8br	Inverse variance weighted	11	0.184805	0.0936742	0.0485129	0.00120351	0.368407	1.20298	1.0012	1.44543	0.065
ebi-a-GCST90001677	n072NP	HCC	CD28- CD25++ CD8br %CD8br	Simple mode	11	0.0499227	0.181045	0.788356	-0.304925	0.404771	1.05119	0.737178	1.49896
ebi-a-GCST90001677	n072NP	HCC	CD28- CD25++ CD8br %CD8br	Weighted mode	11	0.0763624	0.136988	0.589486	-0.192133	0.344858	1.07935	0.825197	1.41179
ebi-a-GCST90001738	MfApyU	HCC	CD19 on unsw mem	MR Egger	6	-0.255211	0.117521	0.0956354	-0.485551	-0.024871	0.774753	0.615358	0.975436
ebi-a-GCST90001738	MfApyU	HCC	CD19 on unsw mem	Weighted median	6	-0.266808	0.121479	0.0280689	-0.504907	-0.0287083	0.76582	0.603561	0.9717
ebi-a-GCST90001738	MfApyU	HCC	CD19 on unsw mem	Inverse variance weighted	6	-0.194022	0.0854733	0.0232093	-0.361549	-0.0264942	0.82364	0.696596	0.973854	0.0497
ebi-a-GCST90001738	MfApyU	HCC	CD19 on unsw mem	Simple mode	6	-0.257739	0.216178	0.286655	-0.681448	0.16597	0.772797	0.505884	1.18054
ebi-a-GCST90001738	MfApyU	HCC	CD19 on unsw mem	Weighted mode	6	-0.276041	0.111257	0.0557646	-0.494105	-0.0579779	0.758782	0.610117	0.943671
ebi-a-GCST90001739	VCr53k	HCC	CD19 on PB/PC	MR Egger	11	0.0742005	0.127549	0.575021	-0.175796	0.324197	1.07702	0.838789	1.38292
ebi-a-GCST90001739	VCr53k	HCC	CD19 on PB/PC	Weighted median	11	0.179345	0.0956715	0.0608488	-0.00817107	0.366861	1.19643	0.991862	1.4432
ebi-a-GCST90001739	VCr53k	HCC	CD19 on PB/PC	Inverse variance weighted	11	0.201962	0.0670104	0.00257926	0.0706213	0.333302	1.2238	1.07317	1.39557	0.0155
ebi-a-GCST90001739	VCr53k	HCC	CD19 on PB/PC	Simple mode	11	0.150775	0.127042	0.26273	-0.0982273	0.399778	1.16274	0.906443	1.49149
ebi-a-GCST90001739	VCr53k	HCC	CD19 on PB/PC	Weighted mode	11	0.169648	0.0884568	0.0841052	-0.00372716	0.343024	1.18489	0.99628	1.4092
ebi-a-GCST90001766	7IKulp	HCC	CD24 on IgD+ CD38-	MR Egger	12	-0.0506547	0.15069	0.743704	-0.346007	0.244698	0.950607	0.707507	1.27724
ebi-a-GCST90001766	7IKulp	HCC	CD24 on IgD+ CD38-	Weighted median	12	-0.167426	0.0813491	0.0395785	-0.326871	-0.00798211	0.845839	0.721177	0.99205
ebi-a-GCST90001766	7IKulp	HCC	CD24 on IgD+ CD38-	Inverse variance weighted	12	-0.14173	0.0582993	0.015054	-0.255996	-0.0274634	0.867856	0.774145	0.97291	0.044
ebi-a-GCST90001766	7IKulp	HCC	CD24 on IgD+ CD38-	Simple mode	12	-0.213329	0.130408	0.130132	-0.468928	0.0422698	0.80789	0.625673	1.04318
ebi-a-GCST90001766	7IKulp	HCC	CD24 on IgD+ CD38-	Weighted mode	12	-0.183343	0.0954657	0.0810824	-0.370456	0.00376984	0.832483	0.690419	1.00378
ebi-a-GCST90001797	QVWFkM	HCC	CD27 on CD20- CD38-	MR Egger	10	-0.190249	0.113648	0.132661	-0.413	0.0325011	0.826753	0.661663	1.03304
ebi-a-GCST90001797	QVWFkM	HCC	CD27 on CD20- CD38-	Weighted median	10	-0.147766	0.090972	0.104312	-0.326071	0.0305392	0.862633	0.721754	1.03101
ebi-a-GCST90001797	QVWFkM	HCC	CD27 on CD20- CD38-	Inverse variance weighted	10	-0.132289	0.0647067	0.0409093	-0.259115	-0.00546435	0.876087	0.771735	0.994551	0.065
ebi-a-GCST90001797	QVWFkM	HCC	CD27 on CD20- CD38-	Simple mode	10	-0.108867	0.151534	0.490717	-0.405873	0.188138	0.896849	0.666395	1.207
ebi-a-GCST90001797	QVWFkM	HCC	CD27 on CD20- CD38-	Weighted mode	10	-0.150446	0.0801584	0.0932727	-0.307557	0.0066645	0.860324	0.735241	1.00669
ebi-a-GCST90001799	8DcI0J	HCC	CD27 on T cell	MR Egger	9	-0.315918	0.167921	0.101963	-0.645044	0.0132068	0.729119	0.52464	1.01329
ebi-a-GCST90001799	8DcI0J	HCC	CD27 on T cell	Weighted median	9	-0.115013	0.0726437	0.113363	-0.257395	0.0273681	0.891354	0.773063	1.02775
ebi-a-GCST90001799	8DcI0J	HCC	CD27 on T cell	Inverse variance weighted	9	-0.131079	0.0603915	0.0299696	-0.249447	-0.0127119	0.877148	0.779232	0.987369	0.0575
ebi-a-GCST90001799	8DcI0J	HCC	CD27 on T cell	Simple mode	9	-0.119806	0.0943175	0.239696	-0.304668	0.0650565	0.887093	0.737368	1.06722
ebi-a-GCST90001799	8DcI0J	HCC	CD27 on T cell	Weighted mode	9	-0.125586	0.0804404	0.157093	-0.283249	0.0320774	0.88198	0.753332	1.0326
ebi-a-GCST90001990	k1IE4T	HCC	CD64 on CD14- CD16+ monocyte	MR Egger	10	0.465113	0.759224	0.557138	-1.02297	1.95319	1.59219	0.359527	7.05116
ebi-a-GCST90001990	k1IE4T	HCC	CD64 on CD14- CD16+ monocyte	Weighted median	10	0.220223	0.120379	0.0673377	-0.0157199	0.456166	1.24635	0.984403	1.57801
ebi-a-GCST90001990	k1IE4T	HCC	CD64 on CD14- CD16+ monocyte	Inverse variance weighted	10	0.271941	0.0921708	0.00317362	0.091286	0.452596	1.31251	1.09558	1.57239	0.0159
ebi-a-GCST90001990	k1IE4T	HCC	CD64 on CD14- CD16+ monocyte	Simple mode	10	0.218642	0.151569	0.183038	-0.0784339	0.515718	1.24439	0.924563	1.67484
ebi-a-GCST90001990	k1IE4T	HCC	CD64 on CD14- CD16+ monocyte	Weighted mode	10	0.218642	0.142968	0.160543	-0.0615758	0.49886	1.24439	0.940282	1.64684
ebi-a-GCST90002016	KnUZ2J	HCC	CCR2 on CD62L+ plasmacytoid DC	MR Egger	10	0.236368	0.136193	0.12086	-0.0305694	0.503306	1.26664	0.969893	1.65418
ebi-a-GCST90002016	KnUZ2J	HCC	CCR2 on CD62L+ plasmacytoid DC	Weighted median	10	0.183987	0.0805476	0.0223599	0.0261133	0.34186	1.202	1.02646	1.40756
ebi-a-GCST90002016	KnUZ2J	HCC	CCR2 on CD62L+ plasmacytoid DC	Inverse variance weighted	10	0.144637	0.0676987	0.0326402	0.0119476	0.277327	1.15562	1.01202	1.3196	0.0576
ebi-a-GCST90002016	KnUZ2J	HCC	CCR2 on CD62L+ plasmacytoid DC	Simple mode	10	0.201562	0.148851	0.208717	-0.090185	0.493309	1.22331	0.913762	1.63773
ebi-a-GCST90002016	KnUZ2J	HCC	CCR2 on CD62L+ plasmacytoid DC	Weighted mode	10	0.190378	0.0857947	0.053652	0.0222204	0.358536	1.20971	1.02247	1.43123
ebi-a-GCST90002017	e0xBts	HCC	CCR2 on monocyte	MR Egger	7	0.0133198	0.143207	0.929507	-0.267366	0.294005	1.01341	0.765393	1.34179
ebi-a-GCST90002017	e0xBts	HCC	CCR2 on monocyte	Weighted median	7	0.156967	0.0802336	0.0504211	-0.000290914	0.314225	1.16996	0.999709	1.3692
ebi-a-GCST90002017	e0xBts	HCC	CCR2 on monocyte	Inverse variance weighted	7	0.185891	0.0587557	0.0015573	0.0707294	0.301052	1.20429	1.07329	1.35128	0.0117
ebi-a-GCST90002017	e0xBts	HCC	CCR2 on monocyte	Simple mode	7	0.239143	0.104504	0.0620837	0.0343148	0.443971	1.27016	1.03491	1.55889
ebi-a-GCST90002017	e0xBts	HCC	CCR2 on monocyte	Weighted mode	7	0.117587	0.097699	0.274084	-0.0739028	0.309077	1.12478	0.928762	1.36217
ebi-a-GCST90002019	BqGQPG	HCC	CD14 on Mo MDSC	MR Egger	14	-0.373995	0.148423	0.0269194	-0.664904	-0.0830861	0.68798	0.514323	0.920272
ebi-a-GCST90002019	BqGQPG	HCC	CD14 on Mo MDSC	Weighted median	14	-0.0685967	0.0621233	0.269505	-0.190358	0.0531649	0.933703	0.826663	1.0546
ebi-a-GCST90002019	BqGQPG	HCC	CD14 on Mo MDSC	Inverse variance weighted	14	-0.123777	0.0619352	0.0456632	-0.24517	-0.00238407	0.883577	0.782572	0.997619	0.065
ebi-a-GCST90002019	BqGQPG	HCC	CD14 on Mo MDSC	Simple mode	14	-0.0571529	0.0893676	0.533589	-0.232313	0.118008	0.94445	0.792698	1.12525
ebi-a-GCST90002019	BqGQPG	HCC	CD14 on Mo MDSC	Weighted mode	14	-0.0765673	0.0617938	0.237222	-0.197683	0.0445485	0.926291	0.82063	1.04556
ebi-a-GCST90002026	19IWgT	HCC	CD4 on TD CD4+	MR Egger	16	-0.1701	0.0608184	0.0142683	-0.289304	-0.0508964	0.84358	0.748784	0.950377
ebi-a-GCST90002026	19IWgT	HCC	CD4 on TD CD4+	Weighted median	16	-0.16107	0.051306	0.00169295	-0.26163	-0.0605102	0.851232	0.769796	0.941284
ebi-a-GCST90002026	19IWgT	HCC	CD4 on TD CD4+	Inverse variance weighted	16	-0.125822	0.0374429	0.00077838	-0.19921	-0.0524339	0.881772	0.819378	0.948917	0.0089
ebi-a-GCST90002026	19IWgT	HCC	CD4 on TD CD4+	Simple mode	16	-0.0712929	0.0810018	0.392666	-0.230056	0.0874705	0.931189	0.794489	1.09141
ebi-a-GCST90002026	19IWgT	HCC	CD4 on TD CD4+	Weighted mode	16	-0.159013	0.0565958	0.0132007	-0.269941	-0.0480854	0.852985	0.763425	0.953052
ebi-a-GCST90002115	n4MfNF	HCC	HLA DR on HLA DR+ CD8br	MR Egger	8	-0.263464	0.238857	0.312283	-0.731624	0.204696	0.768385	0.481127	1.22715
ebi-a-GCST90002115	n4MfNF	HCC	HLA DR on HLA DR+ CD8br	Weighted median	8	-0.245876	0.117835	0.0369223	-0.476832	-0.0149205	0.782019	0.620747	0.98519
ebi-a-GCST90002115	n4MfNF	HCC	HLA DR on HLA DR+ CD8br	Inverse variance weighted	8	-0.208347	0.0872827	0.0169846	-0.379421	-0.0372733	0.811925	0.684257	0.963413	0.044
ebi-a-GCST90002115	n4MfNF	HCC	HLA DR on HLA DR+ CD8br	Simple mode	8	-0.338876	0.189697	0.117192	-0.710683	0.0329298	0.71257	0.491309	1.03348
ebi-a-GCST90002115	n4MfNF	HCC	HLA DR on HLA DR+ CD8br	Weighted mode	8	-0.247783	0.144531	0.130174	-0.531063	0.0354968	0.780529	0.587979	1.03613

## Sheet: Table S2
Supplementary file Table S2. Sensitive analysis of the association between identified immune cells and HCC
Outcome	Exposure	Heterogeneity test (MR‒Egger)			Heterogeneity test (IVW)			Pleiotropy test
		Cochrane’s Q	Q_df	Q_pval	Cochrane’s Q	Q_df	Q_pval	Egger_intercept	SE	P_val
HCC	Activated & resting Treg AC	6.69693	8	0.569656	9.20423	9	0.41864	-0.0432741	0.0273291	0.151978
HCC	IgD- CD27- AC	1.0271	9	0.999372	1.02918	10	0.999804	-0.0010008	0.0219201	0.964581
HCC	CD25hi AC	1.63172	4	0.80308	1.66006	5	0.893892	-0.00332858	0.0197721	0.874479
HCC	Naive CD4+ AC	14.4483	9	0.107249	14.7636	10	0.140923	-0.021954	0.0495398	0.668111
HCC	Naive CD4+ %T cell	10.2813	10	0.416173	10.5089	11	0.485278	0.0327464	0.0696018	0.648105
HCC	CD3- lymphocyte AC	3.84519	5	0.571913	7.04714	6	0.31651	-0.134216	0.0750064	0.133568
HCC	CD3- lymphocyte %leukocyte	3.02392	6	0.805839	3.44036	7	0.841502	0.0245433	0.0380328	0.542594
HCC	Granulocyte AC	13.565	10	0.193775	13.9479	11	0.235891	-0.0168441	0.0317036	0.60681
HCC	CD28- CD25++ CD8br %CD8br	9.56737	9	0.38663	10.0158	10	0.43911	0.0269968	0.0415674	0.532257
HCC	CD19 on unsw mem	4.04288	4	0.400233	4.63168	5	0.46246	0.0213494	0.0279716	0.487844
HCC	CD19 on PB/PC	9.97894	9	0.352193	11.495	10	0.320272	0.0318056	0.0271995	0.272301
HCC	CD24 on IgD+ CD38-	9.01578	10	0.530607	9.44536	11	0.580855	-0.021258	0.0324339	0.526983
HCC	CD27 on CD20- CD38-	6.43818	8	0.598273	6.82303	9	0.655539	0.0145663	0.0234802	0.552277
HCC	CD27 on T cell	8.40575	7	0.298177	10.0656	8	0.26045	0.0520182	0.0442442	0.278146
HCC	CD64 on CD14- CD16+ monocyte	3.37419	8	0.908732	3.43989	9	0.94428	-0.0286222	0.111662	0.804165
HCC	CCR2 on CD62L+ plasmacytoid DC	6.11891	8	0.633915	6.72144	9	0.666096	-0.0220558	0.0284139	0.459944
HCC	CCR2 on monocyte	2.26214	5	0.811811	4.0082	6	0.675567	0.0484547	0.0366696	0.243607
HCC	CD14 on Mo MDSC	25.9571	12	0.010885	33.1694	13	0.00160698	0.0915546	0.0501393	0.09282
HCC	CD4 on TD CD4+	4.1148	14	0.994735	4.96837	15	0.992391	0.0154285	0.0166995	0.371194
HCC	HLA DR on HLA DR+ CD8br	7.30026	6	0.29397	7.37685	7	0.390724	0.0101576	0.0404845	0.810261

## Sheet: Table S3
Supplementary file Table S3. Information about five methods of Mendelian randomization (Plasma metabolites and HCC)
id.exposure	id.outcome	outcome	exposure	method	nsnp	b	se	pval	lo_ci	up_ci	or	or_lci95	or_uci95	fdr
GCST90199664	Uj6T7B	HCC	Phenyllactate (PLA) levels in elite athletes	MR Egger	15	-0.630567	0.319128	0.0697818	-1.25606	-0.0050767	0.53229	0.284775	0.994936
GCST90199664	Uj6T7B	HCC	Phenyllactate (PLA) levels in elite athletes	Weighted median	15	-0.306965	0.159281	0.0539554	-0.619156	0.00522523	0.735676	0.538399	1.00524
GCST90199664	Uj6T7B	HCC	Phenyllactate (PLA) levels in elite athletes	Inverse variance weighted	15	-0.295217	0.124394	0.0176328	-0.539029	-0.0514045	0.74437	0.583314	0.949894	0.9859
GCST90199664	Uj6T7B	HCC	Phenyllactate (PLA) levels in elite athletes	Simple mode	15	-0.317407	0.210916	0.154573	-0.730802	0.0959875	0.728034	0.481523	1.10075
GCST90199664	Uj6T7B	HCC	Phenyllactate (PLA) levels in elite athletes	Weighted mode	15	-0.317407	0.175735	0.0924303	-0.661848	0.0270332	0.728034	0.515897	1.0274
GCST90199698	Uj6T7B	HCC	Isobutyrylcarnitine (c4) levels	MR Egger	16	0.176118	0.437922	0.693635	-0.68221	1.03445	1.19258	0.505499	2.81354
GCST90199698	Uj6T7B	HCC	Isobutyrylcarnitine (c4) levels	Weighted median	16	0.278804	0.163455	0.0880649	-0.0415674	0.599175	1.32155	0.959285	1.82062
GCST90199698	Uj6T7B	HCC	Isobutyrylcarnitine (c4) levels	Inverse variance weighted	16	0.286535	0.117321	0.0145931	0.0565864	0.516483	1.3318	1.05822	1.67612	0.9859
GCST90199698	Uj6T7B	HCC	Isobutyrylcarnitine (c4) levels	Simple mode	16	0.292992	0.244181	0.248789	-0.185603	0.771586	1.34043	0.830603	2.1632
GCST90199698	Uj6T7B	HCC	Isobutyrylcarnitine (c4) levels	Weighted mode	16	0.298582	0.205574	0.166979	-0.104343	0.701507	1.34795	0.900916	2.01679
GCST90199748	Uj6T7B	HCC	Linolenate [alpha or gamma; (18:3n3 or 6)] levels	MR Egger	8	1.11808	0.832365	0.227765	-0.513356	2.74951	3.05897	0.598483	15.635
GCST90199748	Uj6T7B	HCC	Linolenate [alpha or gamma; (18:3n3 or 6)] levels	Weighted median	8	0.42452	0.249519	0.0888767	-0.0645373	0.913577	1.52886	0.937501	2.49322
GCST90199748	Uj6T7B	HCC	Linolenate [alpha or gamma; (18:3n3 or 6)] levels	Inverse variance weighted	8	0.498821	0.191115	0.00905259	0.124236	0.873406	1.64678	1.13228	2.39505	0.9859
GCST90199748	Uj6T7B	HCC	Linolenate [alpha or gamma; (18:3n3 or 6)] levels	Simple mode	8	0.362364	0.316264	0.289549	-0.257515	0.982242	1.43672	0.77297	2.67044
GCST90199748	Uj6T7B	HCC	Linolenate [alpha or gamma; (18:3n3 or 6)] levels	Weighted mode	8	0.387513	0.313052	0.255675	-0.226069	1.00109	1.47331	0.797663	2.72126
GCST90199792	Uj6T7B	HCC	1-palmitoyl-GPE (16:0) levels	MR Egger	10	0.0773854	0.385611	0.845955	-0.678412	0.833182	1.08046	0.507422	2.30063
GCST90199792	Uj6T7B	HCC	1-palmitoyl-GPE (16:0) levels	Weighted median	10	0.281242	0.145021	0.0524632	-0.00300001	0.565483	1.32477	0.997004	1.7603
GCST90199792	Uj6T7B	HCC	1-palmitoyl-GPE (16:0) levels	Inverse variance weighted	10	0.259459	0.105845	0.0142336	0.0520029	0.466915	1.29623	1.05338	1.59507	0.9859
GCST90199792	Uj6T7B	HCC	1-palmitoyl-GPE (16:0) levels	Simple mode	10	0.342065	0.221625	0.15712	-0.0923204	0.776449	1.40785	0.911813	2.17374
GCST90199792	Uj6T7B	HCC	1-palmitoyl-GPE (16:0) levels	Weighted mode	10	0.308005	0.159947	0.0862698	-0.00549172	0.621502	1.36071	0.994523	1.86172
GCST90199853	Uj6T7B	HCC	5alpha-pregnan-3beta,20beta-diol monosulfate (1) levels	MR Egger	18	0.118298	0.0752105	0.135309	-0.029115	0.26571	1.12558	0.971305	1.30436
GCST90199853	Uj6T7B	HCC	5alpha-pregnan-3beta,20beta-diol monosulfate (1) levels	Weighted median	18	0.108388	0.0608535	0.0748909	-0.0108848	0.227661	1.11448	0.989174	1.25566
GCST90199853	Uj6T7B	HCC	5alpha-pregnan-3beta,20beta-diol monosulfate (1) levels	Inverse variance weighted	18	0.0985679	0.0498165	0.0478588	0.000927568	0.196208	1.10359	1.00093	1.21678	0.9859
GCST90199853	Uj6T7B	HCC	5alpha-pregnan-3beta,20beta-diol monosulfate (1) levels	Simple mode	18	0.226623	0.131616	0.103239	-0.0313436	0.48459	1.25436	0.969142	1.62351
GCST90199853	Uj6T7B	HCC	5alpha-pregnan-3beta,20beta-diol monosulfate (1) levels	Weighted mode	18	0.105381	0.0608991	0.101666	-0.0139813	0.224743	1.11113	0.986116	1.252
GCST90200012	Uj6T7B	HCC	3-hydroxyhexanoate levels	MR Egger	9	-0.161067	0.476625	0.745323	-1.09525	0.773118	0.851235	0.334456	2.16651
GCST90200012	Uj6T7B	HCC	3-hydroxyhexanoate levels	Weighted median	9	-0.318184	0.18235	0.0810014	-0.675591	0.0392226	0.727469	0.508856	1.04
GCST90200012	Uj6T7B	HCC	3-hydroxyhexanoate levels	Inverse variance weighted	9	-0.310308	0.146857	0.0346009	-0.598147	-0.0224689	0.733221	0.549829	0.977782	0.9859
GCST90200012	Uj6T7B	HCC	3-hydroxyhexanoate levels	Simple mode	9	-0.21696	0.295551	0.483854	-0.796239	0.36232	0.804963	0.451022	1.43666
GCST90200012	Uj6T7B	HCC	3-hydroxyhexanoate levels	Weighted mode	9	-0.297695	0.192102	0.159816	-0.674215	0.078826	0.742528	0.509556	1.08202
GCST90200045	Uj6T7B	HCC	1-stearoyl-2-arachidonoyl-GPE (18:0/20:4) levels	MR Egger	19	0.167946	0.0932765	0.0895477	-0.014876	0.350768	1.18287	0.985234	1.42016
GCST90200045	Uj6T7B	HCC	1-stearoyl-2-arachidonoyl-GPE (18:0/20:4) levels	Weighted median	19	0.182022	0.0656101	0.0055322	0.0534258	0.310617	1.19964	1.05488	1.36427
GCST90200045	Uj6T7B	HCC	1-stearoyl-2-arachidonoyl-GPE (18:0/20:4) levels	Inverse variance weighted	19	0.154542	0.0504138	0.0021733	0.0557308	0.253353	1.16712	1.05731	1.28834	0.7601
GCST90200045	Uj6T7B	HCC	1-stearoyl-2-arachidonoyl-GPE (18:0/20:4) levels	Simple mode	19	0.250526	0.120203	0.0516645	0.0149273	0.486124	1.2847	1.01504	1.626
GCST90200045	Uj6T7B	HCC	1-stearoyl-2-arachidonoyl-GPE (18:0/20:4) levels	Weighted mode	19	0.188344	0.0610359	0.00637427	0.0687139	0.307975	1.20725	1.07113	1.36067
GCST90200093	Uj6T7B	HCC	Caffeic acid sulfate levels	MR Egger	9	-0.753527	0.522375	0.19237	-1.77738	0.270328	0.470704	0.16908	1.31039
GCST90200093	Uj6T7B	HCC	Caffeic acid sulfate levels	Weighted median	9	-0.522011	0.190233	0.00606844	-0.894868	-0.149154	0.593326	0.408661	0.861436
GCST90200093	Uj6T7B	HCC	Caffeic acid sulfate levels	Inverse variance weighted	9	-0.466984	0.142961	0.00108885	-0.747188	-0.186779	0.62689	0.473697	0.829627	0.7601
GCST90200093	Uj6T7B	HCC	Caffeic acid sulfate levels	Simple mode	9	-0.519971	0.261763	0.0822281	-1.03303	-0.00691465	0.594538	0.355928	0.993109
GCST90200093	Uj6T7B	HCC	Caffeic acid sulfate levels	Weighted mode	9	-0.526621	0.199863	0.0299492	-0.918353	-0.134889	0.590597	0.399176	0.873813
GCST90200159	Uj6T7B	HCC	Dodecenedioate (C12:1-DC) levels	MR Egger	6	-0.57281	0.402283	0.227579	-1.36129	0.215665	0.563938	0.256331	1.24069
GCST90200159	Uj6T7B	HCC	Dodecenedioate (C12:1-DC) levels	Weighted median	6	-0.246919	0.184225	0.180143	-0.608001	0.114162	0.781204	0.544438	1.12093
GCST90200159	Uj6T7B	HCC	Dodecenedioate (C12:1-DC) levels	Inverse variance weighted	6	-0.289958	0.137986	0.0356088	-0.56041	-0.0195065	0.748295	0.570975	0.980683	0.9859
GCST90200159	Uj6T7B	HCC	Dodecenedioate (C12:1-DC) levels	Simple mode	6	-0.356351	0.269762	0.243731	-0.885084	0.172382	0.700227	0.41268	1.18813
GCST90200159	Uj6T7B	HCC	Dodecenedioate (C12:1-DC) levels	Weighted mode	6	-0.287635	0.215165	0.238881	-0.709359	0.134088	0.750035	0.49196	1.14349
GCST90200161	Uj6T7B	HCC	2-hydroxyarachidate levels	MR Egger	10	0.572918	0.38191	0.171969	-0.175627	1.32146	1.77343	0.838931	3.7489
GCST90200161	Uj6T7B	HCC	2-hydroxyarachidate levels	Weighted median	10	0.439316	0.181359	0.0154204	0.0838521	0.794781	1.55165	1.08747	2.21396
GCST90200161	Uj6T7B	HCC	2-hydroxyarachidate levels	Inverse variance weighted	10	0.373298	0.129054	0.00382112	0.120351	0.626244	1.45252	1.12789	1.87057	0.9231
GCST90200161	Uj6T7B	HCC	2-hydroxyarachidate levels	Simple mode	10	0.470656	0.25681	0.100065	-0.032691	0.974003	1.60104	0.967838	2.64853
GCST90200161	Uj6T7B	HCC	2-hydroxyarachidate levels	Weighted mode	10	0.452115	0.214186	0.0639815	0.0323098	0.87192	1.57163	1.03284	2.3915
GCST90200171	Uj6T7B	HCC	Perfluorooctanoate (PFOA) levels	MR Egger	11	-0.0287359	0.459677	0.95152	-0.929702	0.872231	0.971673	0.394671	2.39224
GCST90200171	Uj6T7B	HCC	Perfluorooctanoate (PFOA) levels	Weighted median	11	-0.39024	0.16528	0.0182218	-0.714189	-0.0662905	0.676895	0.489589	0.935859
GCST90200171	Uj6T7B	HCC	Perfluorooctanoate (PFOA) levels	Inverse variance weighted	11	-0.315404	0.121776	0.0095965	-0.554085	-0.0767236	0.729494	0.574598	0.926146	0.9859
GCST90200171	Uj6T7B	HCC	Perfluorooctanoate (PFOA) levels	Simple mode	11	-0.509012	0.248807	0.0679833	-0.996673	-0.0213502	0.601089	0.369105	0.978876
GCST90200171	Uj6T7B	HCC	Perfluorooctanoate (PFOA) levels	Weighted mode	11	-0.509012	0.227927	0.0495706	-0.955748	-0.0622754	0.601089	0.384524	0.939624
GCST90200195	Uj6T7B	HCC	N-acetyl-isoputreanine levels	MR Egger	18	0.335944	0.137832	0.0268434	0.0657939	0.606094	1.39926	1.06801	1.83326
GCST90200195	Uj6T7B	HCC	N-acetyl-isoputreanine levels	Weighted median	18	0.188785	0.0905104	0.0369983	0.0113846	0.366185	1.20778	1.01145	1.44222
GCST90200195	Uj6T7B	HCC	N-acetyl-isoputreanine levels	Inverse variance weighted	18	0.14571	0.0686074	0.0336849	0.0112395	0.280181	1.15686	1.0113	1.32337	0.9859
GCST90200195	Uj6T7B	HCC	N-acetyl-isoputreanine levels	Simple mode	18	0.0393907	0.141692	0.784364	-0.238326	0.317108	1.04018	0.787946	1.37315
GCST90200195	Uj6T7B	HCC	N-acetyl-isoputreanine levels	Weighted mode	18	0.184988	0.0881778	0.0511672	0.0121599	0.357817	1.2032	1.01223	1.4302
GCST90200337	Uj6T7B	HCC	Taurochenodeoxycholate levels	MR Egger	6	0.740164	0.741595	0.37473	-0.713362	2.19369	2.09628	0.489994	8.96824
GCST90200337	Uj6T7B	HCC	Taurochenodeoxycholate levels	Weighted median	6	0.536622	0.313062	0.0865096	-0.0769807	1.15022	1.71022	0.925908	3.1589
GCST90200337	Uj6T7B	HCC	Taurochenodeoxycholate levels	Inverse variance weighted	6	0.557823	0.237124	0.0186501	0.0930596	1.02259	1.74687	1.09753	2.78038	0.9859
GCST90200337	Uj6T7B	HCC	Taurochenodeoxycholate levels	Simple mode	6	0.549714	0.357163	0.184397	-0.150326	1.24975	1.73276	0.860427	3.48948
GCST90200337	Uj6T7B	HCC	Taurochenodeoxycholate levels	Weighted mode	6	0.54315	0.314586	0.144833	-0.0734388	1.15974	1.72142	0.929193	3.1891
GCST90200353	Uj6T7B	HCC	9,10-DiHOME levels	MR Egger	12	-0.150384	0.119614	0.237234	-0.384827	0.0840591	0.860377	0.680568	1.08769
GCST90200353	Uj6T7B	HCC	9,10-DiHOME levels	Weighted median	12	-0.151827	0.100853	0.132214	-0.349499	0.0458447	0.859137	0.705041	1.04691
GCST90200353	Uj6T7B	HCC	9,10-DiHOME levels	Inverse variance weighted	12	-0.146452	0.0728256	0.0443262	-0.28919	-0.00371357	0.863767	0.74887	0.996293	0.9859
GCST90200353	Uj6T7B	HCC	9,10-DiHOME levels	Simple mode	12	-0.291901	0.183154	0.1393	-0.650883	0.0670809	0.746843	0.521585	1.06938
GCST90200353	Uj6T7B	HCC	9,10-DiHOME levels	Weighted mode	12	-0.162368	0.0942705	0.112963	-0.347138	0.0224019	0.850128	0.706708	1.02265
GCST90200357	Uj6T7B	HCC	Adenosine 3',5'-cyclic monophosphate (camp) levels	MR Egger	15	0.132306	0.179677	0.474593	-0.21986	0.484472	1.14146	0.802631	1.62332
GCST90200357	Uj6T7B	HCC	Adenosine 3',5'-cyclic monophosphate (camp) levels	Weighted median	15	0.190355	0.113843	0.0945076	-0.0327772	0.413488	1.20968	0.967754	1.51208
GCST90200357	Uj6T7B	HCC	Adenosine 3',5'-cyclic monophosphate (camp) levels	Inverse variance weighted	15	0.234802	0.0751191	0.00177366	0.0875685	0.382036	1.26466	1.09152	1.46526	0.7601
GCST90200357	Uj6T7B	HCC	Adenosine 3',5'-cyclic monophosphate (camp) levels	Simple mode	15	0.222414	0.171501	0.215644	-0.113728	0.558556	1.24909	0.8925	1.74815
GCST90200357	Uj6T7B	HCC	Adenosine 3',5'-cyclic monophosphate (camp) levels	Weighted mode	15	0.164444	0.10715	0.14714	-0.0455696	0.374458	1.17874	0.955453	1.4542
GCST90200363	Uj6T7B	HCC	Phosphocholine levels	MR Egger	18	0.292148	0.23345	0.228764	-0.165415	0.74971	1.3393	0.847542	2.11639
GCST90200363	Uj6T7B	HCC	Phosphocholine levels	Weighted median	18	0.0952998	0.120045	0.427271	-0.139988	0.330587	1.09999	0.869369	1.39179
GCST90200363	Uj6T7B	HCC	Phosphocholine levels	Inverse variance weighted	18	0.18991	0.0893763	0.0335998	0.014733	0.365088	1.20914	1.01484	1.44064	0.9859
GCST90200363	Uj6T7B	HCC	Phosphocholine levels	Simple mode	18	0.089349	0.166146	0.597704	-0.236298	0.414996	1.09346	0.789545	1.51436
GCST90200363	Uj6T7B	HCC	Phosphocholine levels	Weighted mode	18	0.0787963	0.142989	0.588758	-0.201462	0.359054	1.08198	0.817535	1.43197
GCST90200393	Uj6T7B	HCC	Phosphate levels (UKB data field 30810)	MR Egger	15	-0.228744	0.172517	0.207693	-0.566878	0.10939	0.795532	0.567294	1.1156
GCST90200393	Uj6T7B	HCC	Phosphate levels (UKB data field 30810)	Weighted median	15	-0.154983	0.141917	0.274806	-0.433141	0.123175	0.85643	0.648469	1.13108
GCST90200393	Uj6T7B	HCC	Phosphate levels (UKB data field 30810)	Inverse variance weighted	15	-0.209039	0.101985	0.0403927	-0.408928	-0.00914906	0.811364	0.664362	0.990893	0.9859
GCST90200393	Uj6T7B	HCC	Phosphate levels (UKB data field 30810)	Simple mode	15	-0.0501889	0.232712	0.832356	-0.506304	0.405926	0.95105	0.602719	1.50069
GCST90200393	Uj6T7B	HCC	Phosphate levels (UKB data field 30810)	Weighted mode	15	-0.143226	0.13605	0.310289	-0.409884	0.123432	0.866558	0.663727	1.13137
GCST90200422	Uj6T7B	HCC	Serotonin levels	MR Egger	13	-0.74917	0.86131	0.402989	-2.43734	0.938997	0.472759	0.0873933	2.55741
GCST90200422	Uj6T7B	HCC	Serotonin levels	Weighted median	13	-0.33512	0.185205	0.0703803	-0.698122	0.0278816	0.715252	0.497519	1.02827
GCST90200422	Uj6T7B	HCC	Serotonin levels	Inverse variance weighted	13	-0.30695	0.141672	0.0302632	-0.584627	-0.0292735	0.735687	0.557314	0.971151	0.9859
GCST90200422	Uj6T7B	HCC	Serotonin levels	Simple mode	13	-0.356208	0.267527	0.20777	-0.880561	0.168145	0.700327	0.41455	1.18311
GCST90200422	Uj6T7B	HCC	Serotonin levels	Weighted mode	13	-0.356208	0.250459	0.180432	-0.847108	0.134692	0.700327	0.428653	1.14418
GCST90200500	Uj6T7B	HCC	X-12816 levels	MR Egger	11	0.951646	0.468031	0.0725469	0.0343054	1.86899	2.58997	1.0349	6.48172
GCST90200500	Uj6T7B	HCC	X-12816 levels	Weighted median	11	0.283435	0.159405	0.0753909	-0.0289992	0.595869	1.32768	0.971417	1.81461
GCST90200500	Uj6T7B	HCC	X-12816 levels	Inverse variance weighted	11	0.289564	0.121163	0.016854	0.0520852	0.527043	1.33585	1.05347	1.69392	0.9859
GCST90200500	Uj6T7B	HCC	X-12816 levels	Simple mode	11	0.275543	0.252178	0.300169	-0.218725	0.769812	1.31725	0.803543	2.15936
GCST90200500	Uj6T7B	HCC	X-12816 levels	Weighted mode	11	0.345764	0.203913	0.12081	-0.0539048	0.745432	1.41307	0.947522	2.10735
GCST90200523	Uj6T7B	HCC	X-12844 levels	MR Egger	17	-0.188452	0.251043	0.46446	-0.680496	0.303591	0.82824	0.506366	1.35472
GCST90200523	Uj6T7B	HCC	X-12844 levels	Weighted median	17	-0.164564	0.120872	0.173364	-0.401473	0.0723448	0.848263	0.669333	1.07503
GCST90200523	Uj6T7B	HCC	X-12844 levels	Inverse variance weighted	17	-0.229196	0.0922832	0.0130056	-0.410071	-0.0483208	0.795173	0.663603	0.952828	0.9859
GCST90200523	Uj6T7B	HCC	X-12844 levels	Simple mode	17	-0.125542	0.174492	0.482226	-0.467546	0.216461	0.882018	0.626538	1.24167
GCST90200523	Uj6T7B	HCC	X-12844 levels	Weighted mode	17	-0.152342	0.1258	0.243485	-0.398911	0.0942261	0.858694	0.67105	1.09881
GCST90200555	Uj6T7B	HCC	X-17690 levels	MR Egger	16	-0.0619385	0.260653	0.815612	-0.572819	0.448942	0.939941	0.563933	1.56665
GCST90200555	Uj6T7B	HCC	X-17690 levels	Weighted median	16	-0.208157	0.154303	0.177333	-0.510591	0.0942774	0.81208	0.600141	1.09886
GCST90200555	Uj6T7B	HCC	X-17690 levels	Inverse variance weighted	16	-0.22736	0.10238	0.0263688	-0.428025	-0.0266943	0.796634	0.651795	0.973659	0.9859
GCST90200555	Uj6T7B	HCC	X-17690 levels	Simple mode	16	-0.202535	0.272287	0.468472	-0.736216	0.331147	0.816658	0.478923	1.39256
GCST90200555	Uj6T7B	HCC	X-17690 levels	Weighted mode	16	-0.202535	0.215211	0.361564	-0.624348	0.219278	0.816658	0.535611	1.24518
GCST90200619	Uj6T7B	HCC	X-24295 levels	MR Egger	8	0.163166	0.309745	0.617248	-0.443935	0.770267	1.17723	0.641507	2.16034
GCST90200619	Uj6T7B	HCC	X-24295 levels	Weighted median	8	0.225337	0.164104	0.169709	-0.0963062	0.54698	1.25274	0.908186	1.72803
GCST90200619	Uj6T7B	HCC	X-24295 levels	Inverse variance weighted	8	0.341395	0.134945	0.01141	0.0769031	0.605887	1.40691	1.07994	1.83288	0.9859
GCST90200619	Uj6T7B	HCC	X-24295 levels	Simple mode	8	0.192131	0.268635	0.497632	-0.334393	0.718655	1.21183	0.715772	2.05167
GCST90200619	Uj6T7B	HCC	X-24295 levels	Weighted mode	8	0.158184	0.17477	0.395498	-0.184366	0.500733	1.17138	0.831631	1.64993
GCST90200631	Uj6T7B	HCC	X-24306 levels	MR Egger	14	-0.236788	0.219377	0.301641	-0.666767	0.19319	0.789158	0.513366	1.21311
GCST90200631	Uj6T7B	HCC	X-24306 levels	Weighted median	14	-0.331408	0.148649	0.0257834	-0.62276	-0.0400549	0.717913	0.536462	0.960737
GCST90200631	Uj6T7B	HCC	X-24306 levels	Inverse variance weighted	14	-0.270443	0.101805	0.00789615	-0.469982	-0.0709051	0.763041	0.625014	0.93155	0.9859
GCST90200631	Uj6T7B	HCC	X-24306 levels	Simple mode	14	-0.329512	0.219218	0.156706	-0.75918	0.100156	0.719274	0.46805	1.10534
GCST90200631	Uj6T7B	HCC	X-24306 levels	Weighted mode	14	-0.242402	0.152925	0.136958	-0.542135	0.0573312	0.784741	0.581505	1.05901
GCST90200632	Uj6T7B	HCC	X-24307 levels	MR Egger	6	-0.651232	1.59632	0.704196	-3.78002	2.47755	0.521403	0.0228223	11.9121
GCST90200632	Uj6T7B	HCC	X-24307 levels	Weighted median	6	-0.330909	0.25183	0.18884	-0.824495	0.162677	0.718271	0.438456	1.17666
GCST90200632	Uj6T7B	HCC	X-24307 levels	Inverse variance weighted	6	-0.475047	0.211684	0.0248237	-0.889947	-0.0601468	0.621856	0.410678	0.941626	0.9859
GCST90200632	Uj6T7B	HCC	X-24307 levels	Simple mode	6	-0.311823	0.303444	0.351252	-0.906573	0.282927	0.732111	0.403906	1.32701
GCST90200632	Uj6T7B	HCC	X-24307 levels	Weighted mode	6	-0.366925	0.276751	0.242236	-0.909357	0.175507	0.692862	0.402783	1.19185
GCST90200638	Uj6T7B	HCC	X-24811 levels	MR Egger	16	0.613025	0.239891	0.0228753	0.142838	1.08321	1.84601	1.15354	2.95415
GCST90200638	Uj6T7B	HCC	X-24811 levels	Weighted median	16	0.289244	0.109094	0.00801726	0.075421	0.503068	1.33542	1.07834	1.65379
GCST90200638	Uj6T7B	HCC	X-24811 levels	Inverse variance weighted	16	0.223121	0.0811287	0.00595567	0.0641089	0.382134	1.24997	1.06621	1.46541	0.9231
GCST90200638	Uj6T7B	HCC	X-24811 levels	Simple mode	16	0.216926	0.162635	0.202161	-0.101838	0.535691	1.24225	0.903176	1.70863
GCST90200638	Uj6T7B	HCC	X-24811 levels	Weighted mode	16	0.326512	0.13403	0.0277887	0.0638133	0.589211	1.38612	1.06589	1.80257
GCST90200790	Uj6T7B	HCC	Thyroxine to taurocholate ratio	MR Egger	8	0.419509	0.488	0.422994	-0.536971	1.37599	1.52121	0.584516	3.95899
GCST90200790	Uj6T7B	HCC	Thyroxine to taurocholate ratio	Weighted median	8	0.444111	0.188094	0.0182203	0.0754465	0.812776	1.5591	1.07837	2.25416
GCST90200790	Uj6T7B	HCC	Thyroxine to taurocholate ratio	Inverse variance weighted	8	0.319653	0.154845	0.0389854	0.0161567	0.623149	1.37665	1.01629	1.86479	0.9859
GCST90200790	Uj6T7B	HCC	Thyroxine to taurocholate ratio	Simple mode	8	0.519113	0.333224	0.163228	-0.134006	1.17223	1.68054	0.874585	3.22919
GCST90200790	Uj6T7B	HCC	Thyroxine to taurocholate ratio	Weighted mode	8	0.48472	0.208492	0.0530118	0.0760754	0.893366	1.62372	1.07904	2.44334
GCST90200811	Uj6T7B	HCC	Choline to taurocholate ratio	MR Egger	10	0.252947	0.33647	0.473726	-0.406534	0.912428	1.28781	0.665954	2.49036
GCST90200811	Uj6T7B	HCC	Choline to taurocholate ratio	Weighted median	10	0.247947	0.159858	0.120893	-0.065376	0.561269	1.28139	0.936715	1.7529
GCST90200811	Uj6T7B	HCC	Choline to taurocholate ratio	Inverse variance weighted	10	0.231047	0.117776	0.0497922	0.000205545	0.461888	1.25992	1.00021	1.58707	0.9859
GCST90200811	Uj6T7B	HCC	Choline to taurocholate ratio	Simple mode	10	0.402988	0.235301	0.120931	-0.0582028	0.864178	1.49629	0.943459	2.37306
GCST90200811	Uj6T7B	HCC	Choline to taurocholate ratio	Weighted mode	10	0.279541	0.173706	0.142017	-0.0609232	0.620006	1.32252	0.940896	1.85894
GCST90200815	Uj6T7B	HCC	3-hydroxyisobutyrate to adenosine 5'-diphosphate (ADP) ratio	MR Egger	15	0.140387	0.0637496	0.0463131	0.0154378	0.265336	1.15072	1.01556	1.30387
GCST90200815	Uj6T7B	HCC	3-hydroxyisobutyrate to adenosine 5'-diphosphate (ADP) ratio	Weighted median	15	0.116069	0.0570521	0.0419071	0.00424704	0.227891	1.12307	1.00426	1.25595
GCST90200815	Uj6T7B	HCC	3-hydroxyisobutyrate to adenosine 5'-diphosphate (ADP) ratio	Inverse variance weighted	15	0.0973742	0.0432159	0.0242462	0.0126711	0.182077	1.10227	1.01275	1.19971	0.9859
GCST90200815	Uj6T7B	HCC	3-hydroxyisobutyrate to adenosine 5'-diphosphate (ADP) ratio	Simple mode	15	0.0213193	0.155709	0.893045	-0.28387	0.326508	1.02155	0.752865	1.38612
GCST90200815	Uj6T7B	HCC	3-hydroxyisobutyrate to adenosine 5'-diphosphate (ADP) ratio	Weighted mode	15	0.116033	0.051142	0.0396203	0.0157942	0.216271	1.12303	1.01592	1.24144
GCST90200819	Uj6T7B	HCC	3-phosphoglycerate to glycerate ratio	MR Egger	7	1.00789	1.06388	0.386951	-1.07731	3.0931	2.73983	0.340509	22.0454
GCST90200819	Uj6T7B	HCC	3-phosphoglycerate to glycerate ratio	Weighted median	7	0.616626	0.292636	0.0351052	0.0430595	1.19019	1.85267	1.044	3.28772
GCST90200819	Uj6T7B	HCC	3-phosphoglycerate to glycerate ratio	Inverse variance weighted	7	0.642158	0.228108	0.00487549	0.195066	1.08925	1.90058	1.21539	2.97205	0.9231
GCST90200819	Uj6T7B	HCC	3-phosphoglycerate to glycerate ratio	Simple mode	7	0.731626	0.370538	0.095752	0.00537036	1.45788	2.07846	1.00538	4.29684
GCST90200819	Uj6T7B	HCC	3-phosphoglycerate to glycerate ratio	Weighted mode	7	0.651682	0.32171	0.0891959	0.02113	1.28223	1.91876	1.02135	3.60468
GCST90200829	Uj6T7B	HCC	Bilirubin (Z,Z) to taurocholate ratio	MR Egger	8	0.12375	0.328329	0.719212	-0.519775	0.767275	1.13173	0.594654	2.15389
GCST90200829	Uj6T7B	HCC	Bilirubin (Z,Z) to taurocholate ratio	Weighted median	8	0.305498	0.160208	0.0565357	-0.00850975	0.619505	1.3573	0.991526	1.85801
GCST90200829	Uj6T7B	HCC	Bilirubin (Z,Z) to taurocholate ratio	Inverse variance weighted	8	0.275643	0.115823	0.0173189	0.0486301	0.502656	1.31738	1.04983	1.65311	0.9859
GCST90200829	Uj6T7B	HCC	Bilirubin (Z,Z) to taurocholate ratio	Simple mode	8	0.0245302	0.239345	0.921243	-0.444586	0.493647	1.02483	0.64109	1.63828
GCST90200829	Uj6T7B	HCC	Bilirubin (Z,Z) to taurocholate ratio	Weighted mode	8	0.0829347	0.210156	0.704861	-0.328971	0.494841	1.08647	0.719664	1.64024
GCST90200888	Uj6T7B	HCC	Citrate to 4-hydroxyphenylpyruvate ratio	MR Egger	6	-0.236339	0.498674	0.660257	-1.21374	0.741061	0.789513	0.297084	2.09816
GCST90200888	Uj6T7B	HCC	Citrate to 4-hydroxyphenylpyruvate ratio	Weighted median	6	-0.490219	0.186931	0.00872991	-0.856604	-0.123833	0.612493	0.424602	0.883527
GCST90200888	Uj6T7B	HCC	Citrate to 4-hydroxyphenylpyruvate ratio	Inverse variance weighted	6	-0.528914	0.148238	0.000359716	-0.819462	-0.238367	0.589244	0.440669	0.787913	0.5032
GCST90200888	Uj6T7B	HCC	Citrate to 4-hydroxyphenylpyruvate ratio	Simple mode	6	-0.469326	0.267522	0.139737	-0.993669	0.0550166	0.625423	0.370216	1.05656
GCST90200888	Uj6T7B	HCC	Citrate to 4-hydroxyphenylpyruvate ratio	Weighted mode	6	-0.450258	0.232063	0.110038	-0.905102	0.00458666	0.637464	0.404501	1.0046
GCST90200920	Uj6T7B	HCC	Mannose to glycerol ratio	MR Egger	11	-0.610548	0.407016	0.167836	-1.4083	0.187204	0.543053	0.244559	1.20587
GCST90200920	Uj6T7B	HCC	Mannose to glycerol ratio	Weighted median	11	-0.332234	0.167936	0.047891	-0.661388	-0.00307898	0.71732	0.516134	0.996926
GCST90200920	Uj6T7B	HCC	Mannose to glycerol ratio	Inverse variance weighted	11	-0.295617	0.127459	0.0203785	-0.545438	-0.0457969	0.744072	0.579588	0.955236	0.9859
GCST90200920	Uj6T7B	HCC	Mannose to glycerol ratio	Simple mode	11	-0.105026	0.261944	0.696892	-0.618437	0.408385	0.900301	0.538786	1.50439
GCST90200920	Uj6T7B	HCC	Mannose to glycerol ratio	Weighted mode	11	-0.412394	0.205025	0.072003	-0.814243	-0.010544	0.662064	0.442974	0.989511
GCST90200953	Uj6T7B	HCC	Glucose-to-mannose ratio	MR Egger	16	0.300266	0.181684	0.120636	-0.0558341	0.656366	1.35022	0.945696	1.92777
GCST90200953	Uj6T7B	HCC	Glucose-to-mannose ratio	Weighted median	16	0.283763	0.105153	0.00696367	0.0776634	0.489863	1.32812	1.08076	1.63209
GCST90200953	Uj6T7B	HCC	Glucose-to-mannose ratio	Inverse variance weighted	16	0.172343	0.0874335	0.0487085	0.00097356	0.343713	1.18809	1.00097	1.41017	0.9859
GCST90200953	Uj6T7B	HCC	Glucose-to-mannose ratio	Simple mode	16	0.372737	0.23086	0.12724	-0.0797474	0.825222	1.4517	0.92335	2.28239
GCST90200953	Uj6T7B	HCC	Glucose-to-mannose ratio	Weighted mode	16	0.286223	0.104443	0.0151743	0.0815145	0.490931	1.33139	1.08493	1.63384
GCST90200977	Uj6T7B	HCC	Arachidonate (20:4n6) to paraxanthine ratio	MR Egger	7	0.209454	0.132293	0.174211	-0.0498401	0.468748	1.233	0.951382	1.59799
GCST90200977	Uj6T7B	HCC	Arachidonate (20:4n6) to paraxanthine ratio	Weighted median	7	0.217023	0.0895796	0.0154064	0.0414469	0.392599	1.24237	1.04232	1.48082
GCST90200977	Uj6T7B	HCC	Arachidonate (20:4n6) to paraxanthine ratio	Inverse variance weighted	7	0.206881	0.0734967	0.00488025	0.0628274	0.350934	1.22984	1.06484	1.42039	0.9231
GCST90200977	Uj6T7B	HCC	Arachidonate (20:4n6) to paraxanthine ratio	Simple mode	7	0.216963	0.172143	0.254336	-0.120437	0.554364	1.2423	0.886533	1.74083
GCST90200977	Uj6T7B	HCC	Arachidonate (20:4n6) to paraxanthine ratio	Weighted mode	7	0.216963	0.0845062	0.0424819	0.0513312	0.382595	1.2423	1.05267	1.46608
GCST90200994	Uj6T7B	HCC	Glutamine to alanine ratio	MR Egger	18	-0.735991	0.436394	0.111091	-1.59132	0.119342	0.479031	0.203656	1.12675
GCST90200994	Uj6T7B	HCC	Glutamine to alanine ratio	Weighted median	18	-0.370581	0.15707	0.0183078	-0.678438	-0.0627235	0.690333	0.507409	0.939203
GCST90200994	Uj6T7B	HCC	Glutamine to alanine ratio	Inverse variance weighted	18	-0.292095	0.107509	0.00658902	-0.502813	-0.081377	0.746698	0.604827	0.921846	0.9231
GCST90200994	Uj6T7B	HCC	Glutamine to alanine ratio	Simple mode	18	-0.137945	0.303938	0.655671	-0.733662	0.457773	0.871147	0.480147	1.58055
GCST90200994	Uj6T7B	HCC	Glutamine to alanine ratio	Weighted mode	18	-0.467589	0.27825	0.111147	-1.01296	0.0777807	0.626511	0.363143	1.08089
GCST90201011	Uj6T7B	HCC	3-methyl-2-oxovalerate to 4-methyl-2-oxopentanoate ratio	MR Egger	12	0.47402	0.254877	0.092545	-0.025538	0.973578	1.60644	0.974785	2.6474
GCST90201011	Uj6T7B	HCC	3-methyl-2-oxovalerate to 4-methyl-2-oxopentanoate ratio	Weighted median	12	0.250446	0.150004	0.0949991	-0.0435616	0.544454	1.2846	0.957374	1.72367
GCST90201011	Uj6T7B	HCC	3-methyl-2-oxovalerate to 4-methyl-2-oxopentanoate ratio	Inverse variance weighted	12	0.236156	0.116152	0.042036	0.00849805	0.463814	1.26637	1.00853	1.59013	0.9859
GCST90201011	Uj6T7B	HCC	3-methyl-2-oxovalerate to 4-methyl-2-oxopentanoate ratio	Simple mode	12	0.313247	0.214394	0.171962	-0.106966	0.73346	1.36786	0.898556	2.08227
GCST90201011	Uj6T7B	HCC	3-methyl-2-oxovalerate to 4-methyl-2-oxopentanoate ratio	Weighted mode	12	0.289558	0.13895	0.0612839	0.0172156	0.5619	1.33584	1.01736	1.754

## Sheet: Table S4
Supplementary file Table S4. Sensitive analysis of the association between identified plasma metabolites and HCC
Outcome	Exposure	Heterogeneity test (MR‒Egger)			Heterogeneity test (IVW)			Pleiotropy test
		Cochrane’s Q	Q_df	Q_pval	Cochrane’s Q	Q_df	Q_pval	Egger_intercept	SE	P_val
HCC	1-palmitoyl-GPE (16:0) levels	8.78601	8	0.360669	9.0528	9	0.432414	0.0234934	0.047666	0.635342
HCC	3-hydroxyhexanoate levels	9.38432	7	0.226228	9.53148	8	0.29946	-0.0161626	0.0487828	0.750103
HCC	3-methyl-2-oxovalerate to 4-methyl-2-oxopentanoate ratio	13.5965	10	0.192207	15.0876	11	0.17852	-0.032101	0.0306526	0.319634
HCC	5alpha-pregnan-3beta,20beta-diol monosulfate (1) levels	15.5974	16	0.481392	15.72	17	0.543761	-0.00560598	0.0160103	0.730794
HCC	9,10-DiHOME levels	11.5082	10	0.31932	11.5103	11	0.401556	0.000879498	0.020589	0.966768
HCC	Arachidonate (20:4n6) to paraxanthine ratio	6.4284	5	0.266736	6.42917	6	0.376868	-0.000696558	0.0284179	0.981393
HCC	Adenosine 3',5'-cyclic monophosphate (camp) levels	13.4209	13	0.415848	13.8309	14	0.462387	0.0156017	0.0247595	0.53953
HCC	Choline to taurocholate ratio	5.53542	8	0.699113	5.54025	9	0.784903	-0.00253217	0.0364429	0.94631
HCC	Citrate to 4-hydroxyphenylpyruvate ratio	0.861782	4	0.929979	1.23937	5	0.941045	-0.0328469	0.0534543	0.572127
HCC	Dodecenedioate (C12:1-DC) levels	2.72686	4	0.604522	3.28716	5	0.655808	0.0347092	0.0463699	0.495755
HCC	Glucose-to-mannose ratio	18.125	14	0.201148	18.9663	15	0.215265	-0.0201217	0.0249608	0.433648
HCC	Linolenate [alpha or gamma; (18:3n3 or 6)] levels	5.79077	6	0.447032	6.37507	7	0.496699	-0.0538256	0.0704159	0.473611
HCC	N-acetyl-isoputreanine levels	11.8157	16	0.756565	14.3481	17	0.642328	-0.0328546	0.0206459	0.131095
HCC	Phenyllactate (PLA) levels in elite athletes	13.1645	13	0.435187	14.4782	14	0.414727	0.0358457	0.031472	0.275268
HCC	Serotonin levels	6.83636	11	0.812176	7.1073	12	0.850442	0.0414543	0.0796406	0.613019
HCC	Thyroxine to taurocholate ratio	10.507	6	0.104861	10.59	7	0.157529	-0.0115707	0.0531495	0.834877
HCC	X-24306 levels	12.4968	12	0.406649	12.5284	13	0.484862	-0.00435338	0.0249932	0.864626
HCC	X-24307 levels	6.54816	4	0.161781	6.56855	5	0.254755	0.0156532	0.140263	0.916517
HCC	X-24811 levels	10.4156	14	0.731208	13.3985	15	0.571546	-0.0507518	0.0293856	0.106136
HCC	Isobutyrylcarnitine (c4) levels	6.00834	14	0.966281	6.07683	15	0.978428	0.0112894	0.0431376	0.797359
HCC	1-stearoyl-2-arachidonoyl-GPE (18:0/20:4) levels	17.0749	17	0.449305	17.1042	18	0.515951	-0.00299234	0.0175038	0.866279
HCC	Caffeic acid sulfate levels	7.86079	7	0.34503	8.22877	8	0.411448	0.0354745	0.0619704	0.58493
HCC	2-hydroxyarachidate levels	5.91388	8	0.656878	6.2223	9	0.71748	-0.0243102	0.043774	0.593836
HCC	Perfluorooctanoate (PFOA) levels	3.15833	9	0.957685	3.5766	10	0.964433	-0.0278525	0.0430661	0.533946
HCC	Taurochenodeoxycholate levels	1.02948	4	0.905293	1.09682	5	0.954384	-0.0180083	0.0693962	0.808058
HCC	Phosphocholine levels	15.4634	16	0.490998	15.6881	17	0.546043	-0.012723	0.0268385	0.641863
HCC	Phosphate levels (UKB data field 30810)	15.6307	13	0.269646	15.6559	14	0.334838	0.00354254	0.0245045	0.88727
HCC	X-12816 levels	2.4816	9	0.981374	4.62646	10	0.914695	-0.0778897	0.0531838	0.177085
HCC	X-12844 levels	18.8912	15	0.218708	18.9299	16	0.272314	-0.0053444	0.0304695	0.86311
HCC	X-17690 levels	15.7704	14	0.327593	16.3105	15	0.361724	-0.0199053	0.0287492	0.500025
HCC	X-24295 levels	8.66372	6	0.193392	9.26661	7	0.234077	0.0240246	0.0371802	0.542081
HCC	3-hydroxyisobutyrate to adenosine 5'-diphosphate (ADP) ratio	12.0643	13	0.52238	12.9066	14	0.53389	-0.0175224	0.019092	0.375444
HCC	3-phosphoglycerate to glycerate ratio	0.58408	5	0.988721	0.707956	6	0.994318	-0.0317374	0.0901731	0.739216
HCC	Bilirubin (Z,Z) to taurocholate ratio	3.59606	6	0.731149	3.8405	7	0.797955	0.022978	0.0464758	0.638596
HCC	Mannose to glycerol ratio	9.74758	9	0.371304	10.4692	10	0.400335	0.0347044	0.0425159	0.435418
HCC	Glutamine to alanine ratio	13.8821	16	0.607499	14.9836	17	0.596663	0.0468137	0.0446041	0.309526

## Sheet: Table S5
Supplementary file Table S5. Metabolic pathway analysis of identified plasma metabolites
Trait	Pathway Name	Total	Expected	Hits	Raw p	-log10(p)	Holm adjust	FDR	Impact
HCC	Glycerophospholipid metabolism	36	0.16	2	0.0099283	2.0031	0.79426	0.79426	0.11386
HCC	alpha-Linolenic acid metabolism	13	0.057778	1	0.056472	1.2482	1	1	0.33333
HCC	Glycosylphosphatidylinositol (GPI)-anchor biosynthesis	15	0.066667	1	0.064912	1.1877	1	1	0.00639
HCC	Glycerolipid metabolism	16	0.071111	1	0.069108	1.1605	1	1	0.00935
HCC	Biosynthesis of unsaturated fatty acids	36	0.16	1	0.1497	0.82477	1	1	0
HCC	Fatty acid degradation	39	0.17333	1	0.16126	0.79247	1	1	0.00142
HCC	Tryptophan metabolism	41	0.18222	1	0.16889	0.7724	1	1	0.10493
HCC	Fatty acid biosynthesis	47	0.20889	1	0.19142	0.718	1	1	0
HCC	Steroid hormone biosynthesis	87	0.38667	1	0.3287	0.4832	1	1	0

## Sheet: Table S6
Supplementary file Table S6. Information about five methods of Mendelian randomization (Immune cells and Plasma metabolites)
id.exposure	id.outcome	outcome	exposure	method	nsnp	b	se	pval	lo_ci	up_ci	or	or_lci95	or_uci95
\	RA1JXV	Phenyllactate (PLA) levels in elite athletes	HLA DR on HLA DR+ CD8br	MR Egger	19	0.0150756	0.0432301	0.731574	-0.0696554	0.0998066	1.01519	0.932715	1.10496
ebi-a-GCST90002115	RA1JXV	Phenyllactate (PLA) levels in elite athletes	HLA DR on HLA DR+ CD8br	Weighted median	19	0.0403861	0.0321861	0.209564	-0.0226988	0.103471	1.04121	0.977557	1.10901
ebi-a-GCST90002115	RA1JXV	Phenyllactate (PLA) levels in elite athletes	HLA DR on HLA DR+ CD8br	Inverse variance weighted	19	0.0473123	0.0240677	0.0493212	0.000139703	0.0944849	1.04845	1.00014	1.09909
ebi-a-GCST90002115	RA1JXV	Phenyllactate (PLA) levels in elite athletes	HLA DR on HLA DR+ CD8br	Simple mode	19	0.036889	0.0558638	0.517399	-0.072604	0.146382	1.03758	0.929969	1.15764
ebi-a-GCST90002115	RA1JXV	Phenyllactate (PLA) levels in elite athletes	HLA DR on HLA DR+ CD8br	Weighted mode	19	0.018133	0.0480395	0.710246	-0.0760245	0.11229	1.0183	0.926794	1.11884
ebi-a-GCST90002026	hbjmaG	X-24307 levels	CD4 on TD CD4+	MR Egger	25	0.0168045	0.0228817	0.470122	-0.0280436	0.0616525	1.01695	0.972346	1.06359
ebi-a-GCST90002026	hbjmaG	X-24307 levels	CD4 on TD CD4+	Weighted median	25	0.0327147	0.0225341	0.146561	-0.0114521	0.0768816	1.03326	0.988613	1.07991
ebi-a-GCST90002026	hbjmaG	X-24307 levels	CD4 on TD CD4+	Inverse variance weighted	25	0.039494	0.015781	0.0123275	0.00856323	0.0704247	1.04028	1.0086	1.07296
ebi-a-GCST90002026	hbjmaG	X-24307 levels	CD4 on TD CD4+	Simple mode	25	0.0553405	0.0345111	0.121892	-0.0123012	0.122982	1.0569	0.987774	1.13086
ebi-a-GCST90002026	hbjmaG	X-24307 levels	CD4 on TD CD4+	Weighted mode	25	0.0283103	0.0216844	0.204078	-0.014191	0.0708117	1.02871	0.985909	1.07338
ebi-a-GCST90002026	0d4FM2	X-24306 levels	CD4 on TD CD4+	MR Egger	25	0.0283362	0.0229906	0.23021	-0.0167255	0.0733978	1.02874	0.983414	1.07616
ebi-a-GCST90002026	0d4FM2	X-24306 levels	CD4 on TD CD4+	Weighted median	25	0.0355208	0.0250302	0.155865	-0.0135384	0.0845801	1.03616	0.986553	1.08826
ebi-a-GCST90002026	0d4FM2	X-24306 levels	CD4 on TD CD4+	Inverse variance weighted	25	0.0312008	0.0157726	0.0479101	0.000286507	0.0621151	1.03169	1.00029	1.06408
ebi-a-GCST90002026	0d4FM2	X-24306 levels	CD4 on TD CD4+	Simple mode	25	0.0807909	0.0396714	0.052878	0.00303482	0.158547	1.08414	1.00304	1.17181
ebi-a-GCST90002026	0d4FM2	X-24306 levels	CD4 on TD CD4+	Weighted mode	25	0.0348147	0.026844	0.206986	-0.0177994	0.0874289	1.03543	0.982358	1.09136
ebi-a-GCST90002026	9xN1yd	9,10-DiHOME levels	CD4 on TD CD4+	MR Egger	25	0.0357638	0.0234579	0.140994	-0.0102137	0.0817412	1.03641	0.989838	1.08517
ebi-a-GCST90002026	9xN1yd	9,10-DiHOME levels	CD4 on TD CD4+	Weighted median	25	0.0401245	0.0241714	0.0969147	-0.00725145	0.0875005	1.04094	0.992775	1.09144
ebi-a-GCST90002026	9xN1yd	9,10-DiHOME levels	CD4 on TD CD4+	Inverse variance weighted	25	0.0406715	0.0161789	0.011942	0.00896078	0.0723822	1.04151	1.009	1.07507
ebi-a-GCST90002026	9xN1yd	9,10-DiHOME levels	CD4 on TD CD4+	Simple mode	25	0.010774	0.0389633	0.784518	-0.065594	0.087142	1.01083	0.936511	1.09105
ebi-a-GCST90002026	9xN1yd	9,10-DiHOME levels	CD4 on TD CD4+	Weighted mode	25	0.0322261	0.0240279	0.192413	-0.0148686	0.0793209	1.03275	0.985241	1.08255
ebi-a-GCST90002019	90ZLjM	9,10-DiHOME levels	CD14 on Mo MDSC	MR Egger	23	0.0238438	0.0189185	0.221371	-0.0132365	0.0609241	1.02413	0.986851	1.06282
ebi-a-GCST90002019	90ZLjM	9,10-DiHOME levels	CD14 on Mo MDSC	Weighted median	23	0.0349194	0.018905	0.0647331	-0.00213444	0.0719732	1.03554	0.997868	1.07463
ebi-a-GCST90002019	90ZLjM	9,10-DiHOME levels	CD14 on Mo MDSC	Inverse variance weighted	23	0.0279318	0.0127002	0.0278553	0.00303939	0.0528242	1.02833	1.00304	1.05424
ebi-a-GCST90002019	90ZLjM	9,10-DiHOME levels	CD14 on Mo MDSC	Simple mode	23	0.0228054	0.0295051	0.44779	-0.0350247	0.0806354	1.02307	0.965582	1.08398
ebi-a-GCST90002019	90ZLjM	9,10-DiHOME levels	CD14 on Mo MDSC	Weighted mode	23	0.0322854	0.0180996	0.0882637	-0.00318978	0.0677605	1.03281	0.996815	1.07011
ebi-a-GCST90002019	fL4EZx	Linolenate [alpha or gamma; (18:3n3 or 6)] levels	CD14 on Mo MDSC	MR Egger	23	-0.0160858	0.017678	0.373186	-0.0507347	0.0185632	0.984043	0.950531	1.01874
ebi-a-GCST90002019	fL4EZx	Linolenate [alpha or gamma; (18:3n3 or 6)] levels	CD14 on Mo MDSC	Weighted median	23	-0.0204785	0.0171288	0.231869	-0.0540509	0.013094	0.97973	0.947384	1.01318
ebi-a-GCST90002019	fL4EZx	Linolenate [alpha or gamma; (18:3n3 or 6)] levels	CD14 on Mo MDSC	Inverse variance weighted	23	-0.0257049	0.0121077	0.0337521	-0.0494361	-0.00197381	0.974623	0.951766	0.998028
ebi-a-GCST90002019	fL4EZx	Linolenate [alpha or gamma; (18:3n3 or 6)] levels	CD14 on Mo MDSC	Simple mode	23	-0.0336394	0.0286751	0.253292	-0.0898425	0.0225637	0.96692	0.914075	1.02282
ebi-a-GCST90002019	fL4EZx	Linolenate [alpha or gamma; (18:3n3 or 6)] levels	CD14 on Mo MDSC	Weighted mode	23	-0.0224809	0.0165941	0.189247	-0.0550053	0.0100436	0.97777	0.94648	1.01009
ebi-a-GCST90002016	KGT0zF	Dodecenedioate (C12:1-DC) levels	CCR2 on CD62L+ plasmacytoid DC	MR Egger	18	-0.0312599	0.0253305	0.234993	-0.0809077	0.0183879	0.969224	0.922279	1.01856
ebi-a-GCST90002016	KGT0zF	Dodecenedioate (C12:1-DC) levels	CCR2 on CD62L+ plasmacytoid DC	Weighted median	18	-0.0463972	0.0238204	0.0514402	-0.0930852	0.000290871	0.954663	0.911116	1.00029
ebi-a-GCST90002016	KGT0zF	Dodecenedioate (C12:1-DC) levels	CCR2 on CD62L+ plasmacytoid DC	Inverse variance weighted	18	-0.0455805	0.0173207	0.00849934	-0.079529	-0.0116319	0.955443	0.923551	0.988435
ebi-a-GCST90002016	KGT0zF	Dodecenedioate (C12:1-DC) levels	CCR2 on CD62L+ plasmacytoid DC	Simple mode	18	-0.0537075	0.0438071	0.236912	-0.139569	0.0321546	0.947709	0.869733	1.03268
ebi-a-GCST90002016	KGT0zF	Dodecenedioate (C12:1-DC) levels	CCR2 on CD62L+ plasmacytoid DC	Weighted mode	18	-0.0494583	0.0243728	0.0583909	-0.0972289	-0.00168761	0.951745	0.907348	0.998314
ebi-a-GCST90002016	1H6OGS	3-hydroxyhexanoate levels	CCR2 on CD62L+ plasmacytoid DC	MR Egger	18	-0.0199395	0.0254247	0.444347	-0.0697719	0.029893	0.980258	0.932606	1.03034
ebi-a-GCST90002016	1H6OGS	3-hydroxyhexanoate levels	CCR2 on CD62L+ plasmacytoid DC	Weighted median	18	-0.0376375	0.0246592	0.126933	-0.0859695	0.0106944	0.963062	0.917622	1.01075
ebi-a-GCST90002016	1H6OGS	3-hydroxyhexanoate levels	CCR2 on CD62L+ plasmacytoid DC	Inverse variance weighted	18	-0.0421015	0.0174102	0.0155968	-0.0762255	-0.00797762	0.958772	0.926607	0.992054
ebi-a-GCST90002016	1H6OGS	3-hydroxyhexanoate levels	CCR2 on CD62L+ plasmacytoid DC	Simple mode	18	-0.0237031	0.0427513	0.586498	-0.107496	0.0600895	0.976576	0.89808	1.06193
ebi-a-GCST90002016	1H6OGS	3-hydroxyhexanoate levels	CCR2 on CD62L+ plasmacytoid DC	Weighted mode	18	-0.037764	0.0226762	0.11416	-0.0822092	0.00668131	0.96294	0.921079	1.0067
ebi-a-GCST90001990	nhbZBX	Arachidonate (20:4n6) to paraxanthine ratio	CD64 on CD14- CD16+ monocyte	MR Egger	19	-0.119216	0.0546711	0.0435529	-0.226371	-0.0120606	0.887616	0.797422	0.988012
ebi-a-GCST90001990	nhbZBX	Arachidonate (20:4n6) to paraxanthine ratio	CD64 on CD14- CD16+ monocyte	Weighted median	19	-0.071919	0.0380827	0.0589598	-0.146561	0.00272319	0.930606	0.863673	1.00273
ebi-a-GCST90001990	nhbZBX	Arachidonate (20:4n6) to paraxanthine ratio	CD64 on CD14- CD16+ monocyte	Inverse variance weighted	19	-0.066668	0.0269573	0.0133947	-0.119504	-0.0138317	0.935506	0.88736	0.986263
ebi-a-GCST90001990	nhbZBX	Arachidonate (20:4n6) to paraxanthine ratio	CD64 on CD14- CD16+ monocyte	Simple mode	19	-0.0643657	0.0765541	0.411498	-0.214412	0.0856804	0.937662	0.807016	1.08946
ebi-a-GCST90001990	nhbZBX	Arachidonate (20:4n6) to paraxanthine ratio	CD64 on CD14- CD16+ monocyte	Weighted mode	19	-0.081386	0.0606251	0.196138	-0.200211	0.0374392	0.921838	0.818558	1.03815
ebi-a-GCST90001990	h6LQLc	Citrate to 4-hydroxyphenylpyruvate ratio	CD64 on CD14- CD16+ monocyte	MR Egger	19	-0.0928769	0.0546535	0.107471	-0.199998	0.0142439	0.911306	0.818733	1.01435
ebi-a-GCST90001990	h6LQLc	Citrate to 4-hydroxyphenylpyruvate ratio	CD64 on CD14- CD16+ monocyte	Weighted median	19	-0.0580138	0.0367723	0.114646	-0.130087	0.0140599	0.943637	0.878019	1.01416
ebi-a-GCST90001990	h6LQLc	Citrate to 4-hydroxyphenylpyruvate ratio	CD64 on CD14- CD16+ monocyte	Inverse variance weighted	19	-0.0617514	0.0268938	0.0216692	-0.114463	-0.00903949	0.940117	0.891845	0.991001
ebi-a-GCST90001990	h6LQLc	Citrate to 4-hydroxyphenylpyruvate ratio	CD64 on CD14- CD16+ monocyte	Simple mode	19	-0.0679899	0.0764593	0.38561	-0.21785	0.0818704	0.93427	0.804246	1.08532
ebi-a-GCST90001990	h6LQLc	Citrate to 4-hydroxyphenylpyruvate ratio	CD64 on CD14- CD16+ monocyte	Weighted mode	19	-0.0997615	0.0706109	0.174763	-0.238159	0.0386359	0.905053	0.788078	1.03939
ebi-a-GCST90001990	BLibiZ	Adenosine 3',5'-cyclic monophosphate (camp) levels	CD64 on CD14- CD16+ monocyte	MR Egger	19	-0.124111	0.0579295	0.0469266	-0.237653	-0.010569	0.883282	0.788477	0.989487
ebi-a-GCST90001990	BLibiZ	Adenosine 3',5'-cyclic monophosphate (camp) levels	CD64 on CD14- CD16+ monocyte	Weighted median	19	-0.0977354	0.0415797	0.0187455	-0.179232	-0.0162391	0.906889	0.835912	0.983892
ebi-a-GCST90001990	BLibiZ	Adenosine 3',5'-cyclic monophosphate (camp) levels	CD64 on CD14- CD16+ monocyte	Inverse variance weighted	19	-0.0760111	0.0284295	0.0075026	-0.131733	-0.0202893	0.926806	0.876575	0.979915
ebi-a-GCST90001990	BLibiZ	Adenosine 3',5'-cyclic monophosphate (camp) levels	CD64 on CD14- CD16+ monocyte	Simple mode	19	-0.125105	0.0711449	0.0956596	-0.264549	0.0143387	0.882404	0.767552	1.01444
ebi-a-GCST90001990	BLibiZ	Adenosine 3',5'-cyclic monophosphate (camp) levels	CD64 on CD14- CD16+ monocyte	Weighted mode	19	-0.113453	0.0612144	0.0802933	-0.233434	0.0065268	0.892746	0.79181	1.00655
ebi-a-GCST90001990	BnmSW6	N-acetyl-isoputreanine levels	CD64 on CD14- CD16+ monocyte	MR Egger	19	-0.170497	0.0521041	0.00449132	-0.272621	-0.0683726	0.843246	0.761382	0.933912
ebi-a-GCST90001990	BnmSW6	N-acetyl-isoputreanine levels	CD64 on CD14- CD16+ monocyte	Weighted median	19	-0.0758201	0.0383103	0.0478041	-0.150908	-0.000731933	0.926983	0.859927	0.999268
ebi-a-GCST90001990	BnmSW6	N-acetyl-isoputreanine levels	CD64 on CD14- CD16+ monocyte	Inverse variance weighted	19	-0.0570608	0.025568	0.0256328	-0.107174	-0.00694757	0.944537	0.898369	0.993077
ebi-a-GCST90001990	BnmSW6	N-acetyl-isoputreanine levels	CD64 on CD14- CD16+ monocyte	Simple mode	19	-0.0985117	0.0679524	0.164338	-0.231698	0.034675	0.906185	0.793185	1.03528
ebi-a-GCST90001990	BnmSW6	N-acetyl-isoputreanine levels	CD64 on CD14- CD16+ monocyte	Weighted mode	19	-0.119326	0.0529399	0.0368978	-0.223089	-0.0155641	0.887518	0.800044	0.984556
ebi-a-GCST90001990	3uapbq	Linolenate [alpha or gamma; (18:3n3 or 6)] levels	CD64 on CD14- CD16+ monocyte	MR Egger	19	-0.0792275	0.0510945	0.139412	-0.179373	0.0209177	0.92383	0.835794	1.02114
ebi-a-GCST90001990	3uapbq	Linolenate [alpha or gamma; (18:3n3 or 6)] levels	CD64 on CD14- CD16+ monocyte	Weighted median	19	-0.0550862	0.0356196	0.12198	-0.124901	0.0147282	0.946404	0.882585	1.01484
ebi-a-GCST90001990	3uapbq	Linolenate [alpha or gamma; (18:3n3 or 6)] levels	CD64 on CD14- CD16+ monocyte	Inverse variance weighted	19	-0.0594527	0.02504	0.0175817	-0.108531	-0.0103743	0.94228	0.897151	0.989679
ebi-a-GCST90001990	3uapbq	Linolenate [alpha or gamma; (18:3n3 or 6)] levels	CD64 on CD14- CD16+ monocyte	Simple mode	19	-0.0716547	0.0695624	0.316617	-0.207997	0.0646877	0.930852	0.812209	1.06683
ebi-a-GCST90001990	3uapbq	Linolenate [alpha or gamma; (18:3n3 or 6)] levels	CD64 on CD14- CD16+ monocyte	Weighted mode	19	-0.0999386	0.0662228	0.14862	-0.229735	0.0298581	0.904893	0.794744	1.03031
ebi-a-GCST90001799	n4vWe1	X-24307 levels	CD27 on T cell	MR Egger	20	-0.0231937	0.0223433	0.312987	-0.0669866	0.0205992	0.977073	0.935208	1.02081
ebi-a-GCST90001799	n4vWe1	X-24307 levels	CD27 on T cell	Weighted median	20	-0.024165	0.0244569	0.323122	-0.0721004	0.0237705	0.976125	0.930437	1.02406
ebi-a-GCST90001799	n4vWe1	X-24307 levels	CD27 on T cell	Inverse variance weighted	20	-0.0328961	0.0158963	0.0385074	-0.0640529	-0.00173926	0.967639	0.937955	0.998262
ebi-a-GCST90001799	n4vWe1	X-24307 levels	CD27 on T cell	Simple mode	20	-0.0218052	0.0361342	0.553344	-0.0926282	0.0490177	0.978431	0.911532	1.05024
ebi-a-GCST90001799	n4vWe1	X-24307 levels	CD27 on T cell	Weighted mode	20	-0.0230751	0.0228189	0.324613	-0.0678	0.0216499	0.977189	0.934447	1.02189
ebi-a-GCST90001799	3cmiVw	X-24306 levels	CD27 on T cell	MR Egger	20	-0.0361056	0.0233073	0.138758	-0.081788	0.00957673	0.964538	0.921467	1.00962
ebi-a-GCST90001799	3cmiVw	X-24306 levels	CD27 on T cell	Weighted median	20	-0.026821	0.024951	0.282398	-0.075725	0.0220829	0.973535	0.927071	1.02233
ebi-a-GCST90001799	3cmiVw	X-24306 levels	CD27 on T cell	Inverse variance weighted	20	-0.0320556	0.0161274	0.0468504	-0.0636652	-0.000445917	0.968453	0.938319	0.999554
ebi-a-GCST90001799	3cmiVw	X-24306 levels	CD27 on T cell	Simple mode	20	-0.0562629	0.0402885	0.178665	-0.135228	0.0227025	0.945291	0.873516	1.02296
ebi-a-GCST90001799	3cmiVw	X-24306 levels	CD27 on T cell	Weighted mode	20	-0.0317834	0.0228834	0.180921	-0.0766347	0.013068	0.968716	0.926228	1.01315
ebi-a-GCST90001799	IhTIwE	9,10-DiHOME levels	CD27 on T cell	MR Egger	20	-0.0688739	0.0232229	0.0082786	-0.114391	-0.023357	0.933444	0.891909	0.976914
ebi-a-GCST90001799	IhTIwE	9,10-DiHOME levels	CD27 on T cell	Weighted median	20	-0.0535116	0.0266298	0.0444878	-0.105706	-0.00131725	0.947895	0.899689	0.998684
ebi-a-GCST90001799	IhTIwE	9,10-DiHOME levels	CD27 on T cell	Inverse variance weighted	20	-0.0556153	0.0164263	0.000709842	-0.0878108	-0.0234198	0.945903	0.915934	0.976852
ebi-a-GCST90001799	IhTIwE	9,10-DiHOME levels	CD27 on T cell	Simple mode	20	-0.0551018	0.036944	0.152249	-0.127512	0.0173085	0.946389	0.880283	1.01746
ebi-a-GCST90001799	IhTIwE	9,10-DiHOME levels	CD27 on T cell	Weighted mode	20	-0.0570333	0.0230512	0.0229533	-0.102214	-0.011853	0.944563	0.902837	0.988217
ebi-a-GCST90001797	K4M7K2	N-acetyl-isoputreanine levels	CD27 on CD20- CD38-	MR Egger	18	0.0515747	0.0272306	0.07645	-0.00179734	0.104947	1.05293	0.998204	1.11065
ebi-a-GCST90001797	K4M7K2	N-acetyl-isoputreanine levels	CD27 on CD20- CD38-	Weighted median	18	0.0478623	0.0299879	0.110477	-0.010914	0.106639	1.04903	0.989145	1.11253
ebi-a-GCST90001797	K4M7K2	N-acetyl-isoputreanine levels	CD27 on CD20- CD38-	Inverse variance weighted	18	0.0469245	0.0204403	0.0216939	0.0068615	0.0869875	1.04804	1.00689	1.09088
ebi-a-GCST90001797	K4M7K2	N-acetyl-isoputreanine levels	CD27 on CD20- CD38-	Simple mode	18	0.063725	0.0460515	0.184328	-0.026536	0.153986	1.0658	0.973813	1.16647
ebi-a-GCST90001797	K4M7K2	N-acetyl-isoputreanine levels	CD27 on CD20- CD38-	Weighted mode	18	0.0539956	0.0265766	0.0581171	0.00190553	0.106086	1.05548	1.00191	1.11192
ebi-a-GCST90001766	WuLTtL	3-methyl-2-oxovalerate to 4-methyl-2-oxopentanoate ratio	CD24 on IgD+ CD38-	MR Egger	21	-0.0334986	0.0223604	0.150533	-0.077325	0.0103279	0.967056	0.925589	1.01038
ebi-a-GCST90001766	WuLTtL	3-methyl-2-oxovalerate to 4-methyl-2-oxopentanoate ratio	CD24 on IgD+ CD38-	Weighted median	21	-0.0228353	0.0224039	0.308083	-0.066747	0.0210765	0.977423	0.935432	1.0213
ebi-a-GCST90001766	WuLTtL	3-methyl-2-oxovalerate to 4-methyl-2-oxopentanoate ratio	CD24 on IgD+ CD38-	Inverse variance weighted	21	-0.0365035	0.0162233	0.0244444	-0.0683012	-0.0047059	0.964155	0.933979	0.995305
ebi-a-GCST90001766	WuLTtL	3-methyl-2-oxovalerate to 4-methyl-2-oxopentanoate ratio	CD24 on IgD+ CD38-	Simple mode	21	-0.0110046	0.0347199	0.754564	-0.0790556	0.0570465	0.989056	0.923989	1.05871
ebi-a-GCST90001766	WuLTtL	3-methyl-2-oxovalerate to 4-methyl-2-oxopentanoate ratio	CD24 on IgD+ CD38-	Weighted mode	21	-0.0274547	0.0193996	0.172386	-0.0654779	0.0105684	0.972919	0.93662	1.01062
ebi-a-GCST90001739	5kqfcv	3-hydroxyhexanoate levels	CD19 on PB/PC	MR Egger	23	0.0459813	0.0430747	0.297874	-0.038445	0.130408	1.04705	0.962285	1.13929
ebi-a-GCST90001739	5kqfcv	3-hydroxyhexanoate levels	CD19 on PB/PC	Weighted median	23	0.0600448	0.0360851	0.0961174	-0.0106821	0.130772	1.06188	0.989375	1.13971
ebi-a-GCST90001739	5kqfcv	3-hydroxyhexanoate levels	CD19 on PB/PC	Inverse variance weighted	23	0.0536466	0.0243987	0.0278961	0.00582505	0.101468	1.05511	1.00584	1.10679
ebi-a-GCST90001739	5kqfcv	3-hydroxyhexanoate levels	CD19 on PB/PC	Simple mode	23	0.0505795	0.0621748	0.424646	-0.0712831	0.172442	1.05188	0.931198	1.1882
ebi-a-GCST90001739	5kqfcv	3-hydroxyhexanoate levels	CD19 on PB/PC	Weighted mode	23	0.0535917	0.0608817	0.388233	-0.0657363	0.17292	1.05505	0.936378	1.18877
ebi-a-GCST90001739	ByjIzd	1-palmitoyl-GPE (16:0) levels	CD19 on PB/PC	MR Egger	23	-0.0691442	0.0436551	0.128168	-0.154708	0.0164199	0.933192	0.856665	1.01656
ebi-a-GCST90001739	ByjIzd	1-palmitoyl-GPE (16:0) levels	CD19 on PB/PC	Weighted median	23	-0.0892953	0.0372219	0.01644	-0.16225	-0.0163403	0.914575	0.850228	0.983792
ebi-a-GCST90001739	ByjIzd	1-palmitoyl-GPE (16:0) levels	CD19 on PB/PC	Inverse variance weighted	23	-0.0701232	0.024728	0.00457133	-0.11859	-0.0216564	0.932279	0.888172	0.978576
ebi-a-GCST90001739	ByjIzd	1-palmitoyl-GPE (16:0) levels	CD19 on PB/PC	Simple mode	23	-0.0890884	0.0662293	0.19228	-0.218898	0.0407211	0.914765	0.803404	1.04156
ebi-a-GCST90001739	ByjIzd	1-palmitoyl-GPE (16:0) levels	CD19 on PB/PC	Weighted mode	23	-0.0890884	0.0557721	0.124449	-0.198402	0.0202249	0.914765	0.82004	1.02043
ebi-a-GCST90001739	ju3TSO	Linolenate [alpha or gamma; (18:3n3 or 6)] levels	CD19 on PB/PC	MR Egger	23	0.0718179	0.0491517	0.158777	-0.0245195	0.168155	1.07446	0.975779	1.18312
ebi-a-GCST90001739	ju3TSO	Linolenate [alpha or gamma; (18:3n3 or 6)] levels	CD19 on PB/PC	Weighted median	23	0.0900596	0.0357102	0.0116704	0.0200676	0.160052	1.09424	1.02027	1.17357
ebi-a-GCST90001739	ju3TSO	Linolenate [alpha or gamma; (18:3n3 or 6)] levels	CD19 on PB/PC	Inverse variance weighted	23	0.078031	0.0272074	0.00413063	0.0247046	0.131357	1.08116	1.02501	1.14038
ebi-a-GCST90001739	ju3TSO	Linolenate [alpha or gamma; (18:3n3 or 6)] levels	CD19 on PB/PC	Simple mode	23	0.0937678	0.0702178	0.195404	-0.0438592	0.231395	1.0983	0.957089	1.26036
ebi-a-GCST90001739	ju3TSO	Linolenate [alpha or gamma; (18:3n3 or 6)] levels	CD19 on PB/PC	Weighted mode	23	0.0792156	0.0459601	0.0988121	-0.0108662	0.169297	1.08244	0.989193	1.18447
ebi-a-GCST90001738	HAMzMu	Mannose to glycerol ratio	CD19 on unsw mem	MR Egger	19	-0.0881351	0.0401715	0.0424244	-0.166871	-0.00939905	0.915637	0.846309	0.990645
ebi-a-GCST90001738	HAMzMu	Mannose to glycerol ratio	CD19 on unsw mem	Weighted median	19	-0.0641551	0.0437296	0.142353	-0.149865	0.021555	0.937859	0.860824	1.02179
ebi-a-GCST90001738	HAMzMu	Mannose to glycerol ratio	CD19 on unsw mem	Inverse variance weighted	19	-0.0650672	0.0273226	0.0172449	-0.118619	-0.0115149	0.937004	0.888146	0.988551
ebi-a-GCST90001738	HAMzMu	Mannose to glycerol ratio	CD19 on unsw mem	Simple mode	19	-0.110027	0.0657924	0.11175	-0.23898	0.018926	0.89581	0.78743	1.01911
ebi-a-GCST90001738	HAMzMu	Mannose to glycerol ratio	CD19 on unsw mem	Weighted mode	19	-0.0739256	0.0426665	0.100259	-0.157552	0.00970068	0.928741	0.854232	1.00975
ebi-a-GCST90001738	wBAzUw	N-acetyl-isoputreanine levels	CD19 on unsw mem	MR Egger	19	-0.0311604	0.038914	0.434326	-0.107432	0.0451111	0.96932	0.898138	1.04614
ebi-a-GCST90001738	wBAzUw	N-acetyl-isoputreanine levels	CD19 on unsw mem	Weighted median	19	-0.0380922	0.0387346	0.325403	-0.114012	0.0378276	0.962624	0.892247	1.03855
ebi-a-GCST90001738	wBAzUw	N-acetyl-isoputreanine levels	CD19 on unsw mem	Inverse variance weighted	19	-0.0569178	0.0262451	0.0301057	-0.108358	-0.00547729	0.944672	0.897306	0.994538
ebi-a-GCST90001738	wBAzUw	N-acetyl-isoputreanine levels	CD19 on unsw mem	Simple mode	19	-0.0789897	0.0590913	0.197958	-0.194809	0.0368291	0.924049	0.822992	1.03752
ebi-a-GCST90001738	wBAzUw	N-acetyl-isoputreanine levels	CD19 on unsw mem	Weighted mode	19	-0.0322218	0.0397676	0.428378	-0.110166	0.0457227	0.968292	0.895685	1.04678
ebi-a-GCST90001677	k4GoEV	Choline to taurocholate ratio	CD28- CD25++ CD8br %CD8br	MR Egger	23	-0.077768	0.0490722	0.127964	-0.173949	0.0184135	0.925179	0.840339	1.01858
ebi-a-GCST90001677	k4GoEV	Choline to taurocholate ratio	CD28- CD25++ CD8br %CD8br	Weighted median	23	-0.083099	0.0387589	0.0320328	-0.159066	-0.00713166	0.92026	0.85294	0.992894
ebi-a-GCST90001677	k4GoEV	Choline to taurocholate ratio	CD28- CD25++ CD8br %CD8br	Inverse variance weighted	23	-0.054684	0.0273079	0.0452315	-0.108208	-0.00116047	0.946784	0.897441	0.99884
ebi-a-GCST90001677	k4GoEV	Choline to taurocholate ratio	CD28- CD25++ CD8br %CD8br	Simple mode	23	-0.119152	0.0791291	0.146345	-0.274245	0.0359411	0.887673	0.760146	1.03659
ebi-a-GCST90001677	k4GoEV	Choline to taurocholate ratio	CD28- CD25++ CD8br %CD8br	Weighted mode	23	-0.127767	0.0733474	0.0954842	-0.271528	0.0159939	0.880058	0.762214	1.01612
ebi-a-GCST90001677	OxoIoA	Thyroxine to taurocholate ratio	CD28- CD25++ CD8br %CD8br	MR Egger	23	-0.0832338	0.0475784	0.0948229	-0.176488	0.0100199	0.920136	0.838209	1.01007
ebi-a-GCST90001677	OxoIoA	Thyroxine to taurocholate ratio	CD28- CD25++ CD8br %CD8br	Weighted median	23	-0.0692659	0.0371343	0.0621422	-0.142049	0.00351737	0.933079	0.867579	1.00352
ebi-a-GCST90001677	OxoIoA	Thyroxine to taurocholate ratio	CD28- CD25++ CD8br %CD8br	Inverse variance weighted	23	-0.0598224	0.0268952	0.0261297	-0.112537	-0.00710781	0.941932	0.893564	0.992917
ebi-a-GCST90001677	OxoIoA	Thyroxine to taurocholate ratio	CD28- CD25++ CD8br %CD8br	Simple mode	23	-0.0114973	0.0684046	0.868057	-0.14557	0.122576	0.988569	0.864529	1.1304
ebi-a-GCST90001677	OxoIoA	Thyroxine to taurocholate ratio	CD28- CD25++ CD8br %CD8br	Weighted mode	23	-0.0957732	0.0614436	0.133334	-0.216203	0.0246564	0.90867	0.805572	1.02496
ebi-a-GCST90001677	vwqA9j	9,10-DiHOME levels	CD28- CD25++ CD8br %CD8br	MR Egger	23	0.0368457	0.0490851	0.461193	-0.0593611	0.133052	1.03753	0.942366	1.14231
ebi-a-GCST90001677	vwqA9j	9,10-DiHOME levels	CD28- CD25++ CD8br %CD8br	Weighted median	23	0.0659294	0.0407358	0.105563	-0.0139128	0.145772	1.06815	0.986184	1.15693
ebi-a-GCST90001677	vwqA9j	9,10-DiHOME levels	CD28- CD25++ CD8br %CD8br	Inverse variance weighted	23	0.0574376	0.0273272	0.0355666	0.00387629	0.110999	1.05912	1.00388	1.11739
ebi-a-GCST90001677	vwqA9j	9,10-DiHOME levels	CD28- CD25++ CD8br %CD8br	Simple mode	23	0.135613	0.0730015	0.0766517	-0.00747008	0.278696	1.14524	0.992558	1.32141
ebi-a-GCST90001677	vwqA9j	9,10-DiHOME levels	CD28- CD25++ CD8br %CD8br	Weighted mode	23	0.100962	0.06656	0.143541	-0.0294955	0.23142	1.10623	0.970935	1.26039
ebi-a-GCST90001677	h5xE3c	N-acetyl-isoputreanine levels	CD28- CD25++ CD8br %CD8br	MR Egger	23	0.070918	0.0440719	0.122516	-0.0154629	0.157299	1.07349	0.984656	1.17035
ebi-a-GCST90001677	h5xE3c	N-acetyl-isoputreanine levels	CD28- CD25++ CD8br %CD8br	Weighted median	23	0.0271556	0.0367252	0.459647	-0.0448257	0.099137	1.02753	0.956164	1.10422
ebi-a-GCST90001677	h5xE3c	N-acetyl-isoputreanine levels	CD28- CD25++ CD8br %CD8br	Inverse variance weighted	23	0.0511125	0.0250125	0.041005	0.00208802	0.100137	1.05244	1.00209	1.10532
ebi-a-GCST90001677	h5xE3c	N-acetyl-isoputreanine levels	CD28- CD25++ CD8br %CD8br	Simple mode	23	0.014879	0.0633346	0.816438	-0.109257	0.139015	1.01499	0.8965	1.14914
ebi-a-GCST90001677	h5xE3c	N-acetyl-isoputreanine levels	CD28- CD25++ CD8br %CD8br	Weighted mode	23	0.0251028	0.0523183	0.636099	-0.0774411	0.127647	1.02542	0.925482	1.13615
ebi-a-GCST90001677	wzrIrj	5alpha-pregnan-3beta,20beta-diol monosulfate (1) levels	CD28- CD25++ CD8br %CD8br	MR Egger	23	0.0772417	0.0485945	0.126887	-0.0180036	0.172487	1.0803	0.982158	1.18826
ebi-a-GCST90001677	wzrIrj	5alpha-pregnan-3beta,20beta-diol monosulfate (1) levels	CD28- CD25++ CD8br %CD8br	Weighted median	23	0.0520489	0.0385946	0.177464	-0.0235966	0.127694	1.05343	0.97668	1.13621
ebi-a-GCST90001677	wzrIrj	5alpha-pregnan-3beta,20beta-diol monosulfate (1) levels	CD28- CD25++ CD8br %CD8br	Inverse variance weighted	23	0.0601338	0.0270775	0.026364	0.007062	0.113206	1.06198	1.00709	1.11986
ebi-a-GCST90001677	wzrIrj	5alpha-pregnan-3beta,20beta-diol monosulfate (1) levels	CD28- CD25++ CD8br %CD8br	Simple mode	23	0.111505	0.0705102	0.128057	-0.026695	0.249705	1.11796	0.973658	1.28365
ebi-a-GCST90001677	wzrIrj	5alpha-pregnan-3beta,20beta-diol monosulfate (1) levels	CD28- CD25++ CD8br %CD8br	Weighted mode	23	0.0188578	0.0753567	0.804718	-0.128841	0.166557	1.01904	0.879113	1.18123
ebi-a-GCST90001651	pk8JjY	Serotonin levels	Granulocyte AC	MR Egger	23	0.0593647	0.0304359	0.0645919	-0.000289713	0.119019	1.06116	0.99971	1.12639
ebi-a-GCST90001651	pk8JjY	Serotonin levels	Granulocyte AC	Weighted median	23	0.0480617	0.0361729	0.183958	-0.0228372	0.118961	1.04924	0.977422	1.12633
ebi-a-GCST90001651	pk8JjY	Serotonin levels	Granulocyte AC	Inverse variance weighted	23	0.0505419	0.0217847	0.0203376	0.00784383	0.0932399	1.05184	1.00787	1.09773
ebi-a-GCST90001651	pk8JjY	Serotonin levels	Granulocyte AC	Simple mode	23	0.0163094	0.0630063	0.798155	-0.107183	0.139802	1.01644	0.898361	1.15005
ebi-a-GCST90001651	pk8JjY	Serotonin levels	Granulocyte AC	Weighted mode	23	0.0504408	0.0322962	0.132602	-0.0128597	0.113741	1.05173	0.987223	1.12046
ebi-a-GCST90001651	FpBDKy	3-hydroxyhexanoate levels	Granulocyte AC	MR Egger	23	-0.0204472	0.027866	0.471202	-0.0750646	0.0341701	0.97976	0.927684	1.03476
ebi-a-GCST90001651	FpBDKy	3-hydroxyhexanoate levels	Granulocyte AC	Weighted median	23	-0.0228848	0.0299127	0.44424	-0.0815136	0.0357441	0.977375	0.92172	1.03639
ebi-a-GCST90001651	FpBDKy	3-hydroxyhexanoate levels	Granulocyte AC	Inverse variance weighted	23	-0.0414204	0.0199732	0.0380977	-0.0805679	-0.00227299	0.959426	0.922592	0.99773
ebi-a-GCST90001651	FpBDKy	3-hydroxyhexanoate levels	Granulocyte AC	Simple mode	23	-0.0740463	0.0518971	0.167679	-0.175765	0.027672	0.928629	0.838815	1.02806
ebi-a-GCST90001651	FpBDKy	3-hydroxyhexanoate levels	Granulocyte AC	Weighted mode	23	-0.0258908	0.0307518	0.408889	-0.0861644	0.0343828	0.974442	0.917443	1.03498
ebi-a-GCST90001651	lbGYYN	1-palmitoyl-GPE (16:0) levels	Granulocyte AC	MR Egger	23	0.0817327	0.0281345	0.00846684	0.0265891	0.136876	1.08517	1.02695	1.14669
ebi-a-GCST90001651	lbGYYN	1-palmitoyl-GPE (16:0) levels	Granulocyte AC	Weighted median	23	0.0791171	0.0326475	0.0153772	0.0151279	0.143106	1.08233	1.01524	1.15385
ebi-a-GCST90001651	lbGYYN	1-palmitoyl-GPE (16:0) levels	Granulocyte AC	Inverse variance weighted	23	0.062756	0.0201969	0.00188863	0.0231701	0.102342	1.06477	1.02344	1.10776
ebi-a-GCST90001651	lbGYYN	1-palmitoyl-GPE (16:0) levels	Granulocyte AC	Simple mode	23	0.0405106	0.0546218	0.466141	-0.0665482	0.147569	1.04134	0.935618	1.15901
ebi-a-GCST90001651	lbGYYN	1-palmitoyl-GPE (16:0) levels	Granulocyte AC	Weighted mode	23	0.0706585	0.0304569	0.0300135	0.0109629	0.130354	1.07321	1.01102	1.13923
ebi-a-GCST90001641	sozCeE	X-24811 levels	CD3- lymphocyte %leukocyte	MR Egger	20	0.049519	0.0355323	0.180398	-0.0201244	0.119162	1.05077	0.980077	1.12655
ebi-a-GCST90001641	sozCeE	X-24811 levels	CD3- lymphocyte %leukocyte	Weighted median	20	0.0538709	0.0358376	0.132789	-0.0163708	0.124113	1.05535	0.983762	1.13214
ebi-a-GCST90001641	sozCeE	X-24811 levels	CD3- lymphocyte %leukocyte	Inverse variance weighted	20	0.0574509	0.0244992	0.0190264	0.0094325	0.105469	1.05913	1.00948	1.11123
ebi-a-GCST90001641	sozCeE	X-24811 levels	CD3- lymphocyte %leukocyte	Simple mode	20	0.0379389	0.0507873	0.464199	-0.0616043	0.137482	1.03867	0.940255	1.14738
ebi-a-GCST90001641	sozCeE	X-24811 levels	CD3- lymphocyte %leukocyte	Weighted mode	20	0.0466961	0.0424267	0.284807	-0.0364603	0.129852	1.0478	0.964196	1.13866
ebi-a-GCST90001504	b4MunU	Adenosine 3',5'-cyclic monophosphate (camp) levels	CD25hi AC	MR Egger	22	0.0414473	0.0249692	0.112526	-0.00749232	0.0903869	1.04232	0.992536	1.0946
ebi-a-GCST90001504	b4MunU	Adenosine 3',5'-cyclic monophosphate (camp) levels	CD25hi AC	Weighted median	22	0.0305644	0.0265993	0.250527	-0.0215701	0.082699	1.03104	0.978661	1.08621
ebi-a-GCST90001504	b4MunU	Adenosine 3',5'-cyclic monophosphate (camp) levels	CD25hi AC	Inverse variance weighted	22	0.0350555	0.0167754	0.0366444	0.00217583	0.0679352	1.03568	1.00218	1.0703
ebi-a-GCST90001504	b4MunU	Adenosine 3',5'-cyclic monophosphate (camp) levels	CD25hi AC	Simple mode	22	0.0275158	0.0436896	0.535617	-0.0581159	0.113148	1.0279	0.943541	1.1198
ebi-a-GCST90001504	b4MunU	Adenosine 3',5'-cyclic monophosphate (camp) levels	CD25hi AC	Weighted mode	22	0.037704	0.0241473	0.133371	-0.00962481	0.0850328	1.03842	0.990421	1.08875

## Sheet: Table S7
Supplementary file Table S7. Sensitive analysis of the association between identified immune cells on identified plasma metabolites
Outcome	Exposure	Heterogeneity test (MR‒Egger)			Heterogeneity test (IVW)			Pleiotropy test
		Cochrane’s Q	Q_df	Q_pval	Cochrane’s Q	Q_df	Q_pval	Egger_intercept	SE	P_val
Adenosine 3',5'-cyclic monophosphate (camp) levels	CD25hi AC	22.4168	20	0.318328	22.5557	21	0.368119	-0.00472533	0.0134256	0.728547
X-24811 levels	CD3- lymphocyte %leukocyte	13.5876	18	0.75555	13.6826	19	0.801869	0.00295248	0.00957973	0.761468
1-palmitoyl-GPE (16:0) levels	Granulocyte AC	16.4103	21	0.746175	17.349	22	0.743816	-0.00675494	0.00697203	0.343641
3-hydroxyhexanoate levels	Granulocyte AC	8.53296	21	0.992437	9.69793	22	0.988843	-0.00743552	0.00688897	0.292679
Serotonin levels	Granulocyte AC	16.0965	21	0.764206	16.2688	22	0.802326	-0.00310937	0.00749074	0.682282
5alpha-pregnan-3beta,20beta-diol monosulfate (1) levels	CD28- CD25++ CD8br %CD8br	23.6257	21	0.311544	23.8315	22	0.356121	-0.00376858	0.0088112	0.673221
N-acetyl-isoputreanine levels	CD28- CD25++ CD8br %CD8br	17.3747	21	0.688158	17.6726	22	0.725213	-0.00435935	0.00798693	0.590948
9,10-DiHOME levels	CD28- CD25++ CD8br %CD8br	22.6087	21	0.365189	22.8877	22	0.408095	0.00451785	0.00887562	0.616047
Thyroxine to taurocholate ratio	CD28- CD25++ CD8br %CD8br	16.285	21	0.753431	16.6408	22	0.782862	0.00512103	0.00858498	0.557211
Choline to taurocholate ratio	CD28- CD25++ CD8br %CD8br	22.2833	21	0.383343	22.6284	22	0.422961	0.0050498	0.00885567	0.57457
N-acetyl-isoputreanine levels	CD19 on unsw mem	12.829	17	0.747556	13.6327	18	0.752703	-0.00824663	0.00919881	0.382511
Citrate to 4-hydroxyphenylpyruvate ratio	CD19 on unsw mem	14.153	17	0.656244	14.7666	18	0.677927	0.00752347	0.0096045	0.444212
Linolenate [alpha or gamma; (18:3n3 or 6)] levels	CD19 on PB/PC	28.4954	21	0.126652	28.5273	22	0.158857	0.00169459	0.0110495	0.879576
1-palmitoyl-GPE (16:0) levels	CD19 on PB/PC	14.0023	21	0.869501	14.003	22	0.901371	-0.00026714	0.00981654	0.978547
3-hydroxyhexanoate levels	CD19 on PB/PC	18.8896	21	0.592223	18.9362	22	0.649264	0.00209144	0.00968552	0.831122
3-methyl-2-oxovalerate to 4-methyl-2-oxopentanoate ratio	CD24 on IgD+ CD38-	23.4617	19	0.217618	23.5116	20	0.264379	-0.00163831	0.00815118	0.842842
N-acetyl-isoputreanine levels	CD27 on CD20- CD38-	17.8945	16	0.330108	17.9753	17	0.390402	-0.00195556	0.00727877	0.791619
9,10-DiHOME levels	CD27 on T cell	15.9975	18	0.592723	16.6498	19	0.613579	0.00790772	0.00979077	0.429825
X-24306 levels	CD27 on T cell	19.4126	18	0.366841	19.4782	19	0.426569	0.00243726	0.00988128	0.807967
X-24307 levels	CD27 on T cell	13.8853	18	0.736537	14.2671	19	0.767902	-0.00587266	0.00950367	0.544357
Linolenate [alpha or gamma; (18:3n3 or 6)] levels	CD64 on CD14- CD16+ monocyte	14.2877	17	0.646644	14.4848	18	0.696984	0.0044939	0.0101215	0.662645
N-acetyl-isoputreanine levels	CD64 on CD14- CD16+ monocyte	10.1205	17	0.89848	16.3636	18	0.567188	0.025806	0.0103281	0.023013
Adenosine 3',5'-cyclic monophosphate (camp) levels	CD64 on CD14- CD16+ monocyte	14.488	17	0.632307	15.3962	18	0.63461	0.0109528	0.0114934	0.353961
Citrate to 4-hydroxyphenylpyruvate ratio	CD64 on CD14- CD16+ monocyte	10.6013	17	0.876524	11.0293	18	0.89311	0.00709742	0.0108491	0.521741
Arachidonate (20:4n6) to paraxanthine ratio	CD64 on CD14- CD16+ monocyte	15.2977	17	0.574048	16.5183	18	0.556423	0.012006	0.0108671	0.284635
3-hydroxyhexanoate levels	CCR2 on CD62L+ plasmacytoid DC	14.7725	16	0.541357	16.2032	17	0.509477	-0.00918911	0.00768249	0.249079
Dodecenedioate (C12:1-DC) levels	CCR2 on CD62L+ plasmacytoid DC	12.1622	16	0.73274	12.7625	17	0.751934	-0.00591995	0.00764071	0.449763
Linolenate [alpha or gamma; (18:3n3 or 6)] levels	CD14 on Mo MDSC	13.5039	21	0.889953	14.0615	22	0.89928	-0.00569035	0.00761984	0.463475
Glucose-to-mannose ratio	CD14 on Mo MDSC	21.8834	21	0.406257	21.9751	22	0.461375	0.00242289	0.008166	0.769607
9,10-DiHOME levels	CD4 on TD CD4+	12.2948	23	0.965667	12.3783	24	0.975301	0.00197176	0.0068243	0.775221
X-24306 levels	CD4 on TD CD4+	23.2311	23	0.447346	23.261	24	0.504439	0.00114923	0.0066805	0.86492
X-24307 levels	CD4 on TD CD4+	11.0146	23	0.983039	12.8898	24	0.967901	0.00911075	0.00665311	0.184099
Phenyllactate (PLA) levels in elite athletes	HLA DR on HLA DR+ CD8br	11.838	17	0.809844	12.6439	18	0.81228	0.00827729	0.00922069	0.381891
